# Supplementary material for: 9-Ethyl-3,6-bis­(1H-imidazol-1-yl)-9H-carbazole
Source: Acta Crystallogr Sect E Struct Rep Online. 2008 May 14;64(Pt 6):o1075. doi: 10.1107/S1600536808013937 (PMC2961443; doi:10.1107/S1600536808013937)
Supplement: Supplementary file 1 [file e-64-o1075-sup1.cif]

##############################################################################
###                                                                        ###
###        Electronic paper (Acta Crystallographica Section E)             ###
###                                                                        ###
##############################################################################
#                                                                            #
# This CIF contains the data in a paper accepted for publication in Acta     #
# Crystallographica Section E. It conforms to the requirements of Notes      #
# for Authors for Section E, and has been peer reviewed under the auspices   #
# of the IUCr Commission on Journals.                                        #
#                                                                            #
# Full details of the Crystallographic Information File format               #
# are given in the paper "The Crystallographic Information File (CIF):       #
# a New Standard Archive File for Crystallography" by S. R. Hall, F. H.      #
# Allen and I. D. Brown [Acta Cryst. (1991), A47, 655-685].                  #
#                                                                            #
# The current version of the core CIF dictionary is obtainable from          #
# ftp://ftp.iucr.org/pub/cif_core.dic. The current version number is 2.4.    #
#                                                                            #
# Software is freely available for graphical display of the structure(s) in  #
# this CIF.  For information consult the CIF home page http://www.iucr.org/  #
# cif/home.html                                                              #
#                                                                            #
# This file may be used for bona fide research purposes within the           #
# scientific community so long as proper attribution is given to the journal # 
# article from which it was obtained.                                        #
#                                                                            #
##############################################################################
                                             
data_I
_audit_creation_method     SHELXL-97
_chemical_name_systematic
;
9-Ethyl-3,6-bis(1<i>H</i>-imidazol-1-yl)-9<i>H</i>-carbazole
;
_chemical_name_common     ?
_chemical_formula_moiety     'C20 H17 N5'
_chemical_formula_sum     'C20 H17 N5'
_chemical_formula_iupac     'C20 H17 N5'
_chemical_formula_weight     327.39
_chemical_melting_point     ?
_symmetry_cell_setting     Triclinic
_symmetry_space_group_name_H-M     'P -1'
_symmetry_space_group_name_Hall     '-P 1'
loop_
    _symmetry_equiv_pos_as_xyz
    'x, y, z'
    '-x, -y, -z'
_cell_length_a     5.625(2)
_cell_length_b     8.826(3)
_cell_length_c     17.367(6)
_cell_angle_alpha     92.698(6)
_cell_angle_beta     96.011(6)
_cell_angle_gamma     102.567(6)
_cell_volume     834.8(5)
_cell_formula_units_Z     2
_cell_measurement_reflns_used     2928
_cell_measurement_theta_min     1.2
_cell_measurement_theta_max     25.0
_cell_measurement_temperature     293(2)
_exptl_crystal_description     prism
_exptl_crystal_colour     yellow
_exptl_crystal_size_max     0.46
_exptl_crystal_size_mid     0.40
_exptl_crystal_size_min     0.16
_exptl_crystal_density_diffrn     1.302
_exptl_crystal_density_meas     ?
_exptl_crystal_density_method     'not measured'
_exptl_crystal_F_000     344
_exptl_absorpt_coefficient_mu     0.081
_exptl_absorpt_correction_type     none
_exptl_absorpt_process_details     ?
_exptl_absorpt_correction_T_min     ?
_exptl_absorpt_correction_T_max     ?
_diffrn_ambient_temperature     293(2)
_diffrn_radiation_type     MoK\a
_diffrn_radiation_wavelength     0.71073
_diffrn_radiation_source     'fine-focus sealed tube'
_diffrn_radiation_monochromator     graphite
_diffrn_measurement_device_type     'Bruker SMART APEX area-dectector'
_diffrn_measurement_method     '\f and \w'
_diffrn_detector_area_resol_mean     ?
_diffrn_reflns_number     6040
_diffrn_reflns_av_R_equivalents     0.0173
_diffrn_reflns_av_sigmaI/netI     0.0234
_diffrn_reflns_theta_min     1.18
_diffrn_reflns_theta_max     25.00
_diffrn_reflns_theta_full     25.00
_diffrn_measured_fraction_theta_max     0.993
_diffrn_measured_fraction_theta_full     0.993
_diffrn_reflns_limit_h_min     -6
_diffrn_reflns_limit_h_max     6
_diffrn_reflns_limit_k_min     -10
_diffrn_reflns_limit_k_max     10
_diffrn_reflns_limit_l_min     -20
_diffrn_reflns_limit_l_max     20
_diffrn_standards_number     0
_diffrn_standards_interval_count     0
_diffrn_standards_interval_time     0
_diffrn_standards_decay_%     0
_reflns_number_total     2928
_reflns_number_gt     2611
_reflns_threshold_expression     I>2\s(I)
_refine_ls_structure_factor_coef     Fsqd
_refine_ls_matrix_type     full
_refine_ls_R_factor_all     0.0437
_refine_ls_R_factor_gt     0.0393
_refine_ls_wR_factor_gt     0.1095
_refine_ls_wR_factor_ref     0.1199
_refine_ls_goodness_of_fit_ref     1.059
_refine_ls_restrained_S_all     1.059
_refine_ls_number_reflns     2928
_refine_ls_number_parameters     225
_refine_ls_number_restraints     0
_refine_ls_hydrogen_treatment     constr
_refine_ls_weighting_scheme     calc
_refine_ls_weighting_details
         'calc w=1/[\s^2^(Fo^2^)+(0.0695P)^2^+0.1471P] where P=(Fo^2^+2Fc^2^)/3'
_atom_sites_solution_hydrogens     geom
_atom_sites_solution_primary     direct
_atom_sites_solution_secondary     difmap
_refine_ls_shift/su_max     0.000
_refine_ls_shift/su_mean     0.000
_refine_diff_density_max     0.227
_refine_diff_density_min     -0.182
_refine_ls_extinction_method     'SHELXL97 (Sheldrick, 2008)'
_refine_ls_extinction_coef     0.044(6)
_refine_ls_extinction_expression
                                  'Fc^*^=kFc[1+0.001xFc^2^\l^3^/sin(2\q)]^-1/4^'
loop_
    _atom_type_symbol
    _atom_type_description
    _atom_type_scat_dispersion_real
    _atom_type_scat_dispersion_imag
    _atom_type_scat_source
    'C' 'C' 0.0033 0.0016
                         'International Tables Vol C Tables 4.2.6.8 and 6.1.1.4'
    'H' 'H' 0.0000 0.0000
                         'International Tables Vol C Tables 4.2.6.8 and 6.1.1.4'
    'N' 'N' 0.0061 0.0033
                         'International Tables Vol C Tables 4.2.6.8 and 6.1.1.4'
_computing_data_collection     'SMART (Bruker, 2002)'
_computing_cell_refinement     'SAINT (Bruker, 2002)'
_computing_data_reduction     'SAINT (Bruker, 2002)'
_computing_structure_solution     'SHELXS97 (Sheldrick, 2008)'
_computing_structure_refinement     'SHELXL97 (Sheldrick, 2008)'
_computing_molecular_graphics     'ORTEPII (Johnson, 1976)'
_computing_publication_material     'SHELXL97 (Sheldrick, 2008)'
loop_
    _atom_site_type_symbol
    _atom_site_label
    _atom_site_fract_x
    _atom_site_fract_y
    _atom_site_fract_z
    _atom_site_U_iso_or_equiv
    _atom_site_adp_type
    _atom_site_calc_flag
    _atom_site_refinement_flags
    _atom_site_occupancy
    _atom_site_disorder_assembly
    _atom_site_disorder_group
    N N2 0.49085(19) 0.34017(13) 0.10310(6) 0.0435(3) Uani d . 1 . .
    N N4 0.89546(19) 0.72250(13) 0.53896(6) 0.0418(3) Uani d . 1 . .
    N N5 0.6235(2) 0.67394(15) 0.62354(7) 0.0553(4) Uani d . 1 . .
    N N1 0.1184(2) 0.19639(15) 0.06703(7) 0.0535(3) Uani d . 1 . .
    N N3 1.2016(2) 0.83688(14) 0.24918(7) 0.0484(3) Uani d . 1 . .
    C C13 0.9898(2) 0.75062(15) 0.46637(7) 0.0405(3) Uani d . 1 . .
    C C5 0.8279(3) 0.56084(17) 0.09187(8) 0.0485(4) Uani d . 1 . .
    H H5 0.8010 0.5396 0.0383 0.058 Uiso calc R 1 . .
    C C9 0.7148(2) 0.49327(16) 0.21905(7) 0.0432(3) Uani d . 1 . .
    H H9 0.6179 0.4289 0.2500 0.052 Uiso calc R 1 . .
    C C12 1.1789(2) 0.88178(16) 0.46167(8) 0.0459(4) Uani d . 1 . .
    H H12 1.2463 0.9456 0.5062 0.055 Uiso calc R 1 . .
    C C7 1.0438(2) 0.71535(16) 0.20364(8) 0.0438(3) Uani d . 1 . .
    C C10 1.1590(2) 0.82136(16) 0.32594(8) 0.0433(3) Uani d . 1 . .
    C C11 1.2661(2) 0.91729(16) 0.39191(8) 0.0476(4) Uani d . 1 . .
    H H11 1.3933 1.0032 0.3890 0.057 Uiso calc R 1 . .
    C C8 0.8970(2) 0.62019(15) 0.25193(7) 0.0416(3) Uani d . 1 . .
    C C14 0.8859(2) 0.65280(15) 0.40123(7) 0.0430(3) Uani d . 1 . .
    H H14 0.7624 0.5652 0.4048 0.052 Uiso calc R 1 . .
    C C2 0.5129(3) 0.22459(17) 0.05004(8) 0.0493(4) Uani d . 1 . .
    H H2 0.6569 0.2093 0.0323 0.059 Uiso calc R 1 . .
    C C18 0.6561(2) 0.68650(16) 0.55011(8) 0.0480(4) Uani d . 1 . .
    H H18 0.5281 0.6722 0.5101 0.058 Uiso calc R 1 . .
    C C15 0.9703(2) 0.68841(15) 0.33029(7) 0.0416(3) Uani d . 1 . .
    C C1 0.2852(3) 0.13828(17) 0.02886(8) 0.0515(4) Uani d . 1 . .
    H H1 0.2460 0.0517 -0.0065 0.062 Uiso calc R 1 . .
    C C6 1.0107(3) 0.68540(17) 0.12343(8) 0.0496(4) Uani d . 1 . .
    H H6 1.1090 0.7476 0.0920 0.060 Uiso calc R 1 . .
    C C4 0.6822(2) 0.46580(16) 0.13922(7) 0.0423(3) Uani d . 1 . .
    C C16 1.0248(3) 0.73427(18) 0.61152(8) 0.0503(4) Uani d . 1 . .
    H H16 1.1944 0.7584 0.6235 0.060 Uiso calc R 1 . .
    C C19 1.3664(3) 0.96821(17) 0.22027(9) 0.0535(4) Uani d . 1 . .
    H H19A 1.3862 1.0591 0.2560 0.064 Uiso calc R 1 . .
    H H19B 1.2921 0.9914 0.1705 0.064 Uiso calc R 1 . .
    C C3 0.2492(2) 0.31619(17) 0.11053(8) 0.0473(4) Uani d . 1 . .
    H H3 0.1832 0.3784 0.1432 0.057 Uiso calc R 1 . .
    C C17 0.8562(3) 0.70373(19) 0.66187(8) 0.0553(4) Uani d . 1 . .
    H H17 0.8929 0.7030 0.7153 0.066 Uiso calc R 1 . .
    C C20 1.6114(4) 0.9380(3) 0.21097(14) 0.0896(6) Uani d . 1 . .
    H H20A 1.6872 0.9167 0.2602 0.134 Uiso calc R 1 . .
    H H20B 1.7120 1.0279 0.1923 0.134 Uiso calc R 1 . .
    H H20C 1.5936 0.8501 0.1744 0.134 Uiso calc R 1 . .
loop_
    _atom_site_aniso_label
    _atom_site_aniso_U_11
    _atom_site_aniso_U_22
    _atom_site_aniso_U_33
    _atom_site_aniso_U_12
    _atom_site_aniso_U_13
    _atom_site_aniso_U_23
    N2 0.0408(6) 0.0507(7) 0.0374(6) 0.0095(5) 0.0013(4) -0.0020(5)
    N4 0.0403(6) 0.0420(6) 0.0403(6) 0.0042(5) 0.0040(5) -0.0012(5)
    N5 0.0514(7) 0.0583(8) 0.0555(8) 0.0067(6) 0.0152(6) 0.0044(6)
    N1 0.0427(6) 0.0611(8) 0.0533(7) 0.0076(6) 0.0006(5) 0.0001(6)
    N3 0.0488(7) 0.0466(7) 0.0447(7) -0.0022(5) 0.0084(5) 0.0065(5)
    C13 0.0394(7) 0.0409(7) 0.0390(7) 0.0047(5) 0.0032(5) 0.0012(5)
    C5 0.0521(8) 0.0574(9) 0.0353(7) 0.0114(7) 0.0047(6) 0.0030(6)
    C9 0.0449(7) 0.0436(7) 0.0383(7) 0.0042(6) 0.0046(5) 0.0022(5)
    C12 0.0446(7) 0.0426(8) 0.0448(8) 0.0011(6) 0.0003(6) -0.0031(6)
    C7 0.0438(7) 0.0449(8) 0.0416(7) 0.0066(6) 0.0056(5) 0.0053(6)
    C10 0.0418(7) 0.0415(7) 0.0441(7) 0.0032(6) 0.0052(5) 0.0050(6)
    C11 0.0429(7) 0.0419(8) 0.0508(8) -0.0048(6) 0.0032(6) 0.0029(6)
    C8 0.0433(7) 0.0413(7) 0.0380(7) 0.0044(6) 0.0051(5) 0.0040(5)
    C14 0.0431(7) 0.0388(7) 0.0423(7) -0.0003(6) 0.0040(6) 0.0016(6)
    C2 0.0449(8) 0.0552(9) 0.0468(8) 0.0118(6) 0.0047(6) -0.0083(6)
    C18 0.0394(7) 0.0499(8) 0.0505(8) 0.0019(6) 0.0051(6) -0.0001(6)
    C15 0.0424(7) 0.0381(7) 0.0407(7) 0.0015(6) 0.0034(5) 0.0035(5)
    C1 0.0513(8) 0.0511(8) 0.0483(8) 0.0082(7) -0.0004(6) -0.0066(6)
    C6 0.0501(8) 0.0552(9) 0.0423(8) 0.0051(7) 0.0107(6) 0.0101(6)
    C4 0.0397(7) 0.0461(8) 0.0400(7) 0.0090(6) 0.0017(5) -0.0001(6)
    C16 0.0441(7) 0.0650(9) 0.0411(8) 0.0121(6) 0.0021(6) 0.0021(6)
    C19 0.0554(9) 0.0474(8) 0.0565(9) 0.0047(7) 0.0124(7) 0.0122(7)
    C3 0.0406(7) 0.0574(9) 0.0442(7) 0.0124(6) 0.0045(6) 0.0001(6)
    C17 0.0595(9) 0.0679(10) 0.0404(8) 0.0165(7) 0.0082(6) 0.0074(7)
    C20 0.0618(11) 0.0954(15) 0.1158(18) 0.0141(10) 0.0283(11) 0.0259(13)
_geom_special_details
;
All e.s.d.'s (except the e.s.d. in the dihedral angle between two l.s. planes)
are estimated using the full covariance matrix. The cell e.s.d.'s are taken
into account individually in the estimation of e.s.d.'s in distances, angles
and torsion angles; correlations between e.s.d.'s in cell parameters are only
used when they are defined by crystal symmetry. An approximate (isotropic)
treatment of cell e.s.d.'s is used for estimating e.s.d.'s involving l.s.
planes.
;
loop_
    _geom_bond_atom_site_label_1
    _geom_bond_atom_site_label_2
    _geom_bond_site_symmetry_2
    _geom_bond_distance
    _geom_bond_publ_flag
    N2 C3 . 1.3501(17) ?
    N2 C2 . 1.3769(18) ?
    N2 C4 . 1.4336(18) ?
    N4 C18 . 1.3512(18) ?
    N4 C16 . 1.3750(18) ?
    N4 C13 . 1.4299(17) ?
    N5 C18 . 1.3135(19) ?
    N5 C17 . 1.370(2) ?
    N1 C3 . 1.3039(18) ?
    N1 C1 . 1.3748(19) ?
    N3 C7 . 1.3867(18) ?
    N3 C10 . 1.3867(18) ?
    N3 C19 . 1.4629(18) ?
    C13 C14 . 1.3844(18) ?
    C13 C12 . 1.403(2) ?
    C5 C6 . 1.378(2) ?
    C5 C4 . 1.400(2) ?
    C5 H5 . 0.9300 ?
    C9 C4 . 1.3820(19) ?
    C9 C8 . 1.3960(18) ?
    C9 H9 . 0.9300 ?
    C12 C11 . 1.378(2) ?
    C12 H12 . 0.9300 ?
    C7 C6 . 1.391(2) ?
    C7 C8 . 1.4142(18) ?
    C10 C11 . 1.3909(19) ?
    C10 C15 . 1.4116(19) ?
    C11 H11 . 0.9300 ?
    C8 C15 . 1.4428(19) ?
    C14 C15 . 1.3913(19) ?
    C14 H14 . 0.9300 ?
    C2 C1 . 1.344(2) ?
    C2 H2 . 0.9300 ?
    C18 H18 . 0.9300 ?
    C1 H1 . 0.9300 ?
    C6 H6 . 0.9300 ?
    C16 C17 . 1.350(2) ?
    C16 H16 . 0.9300 ?
    C19 C20 . 1.483(2) ?
    C19 H19A . 0.9700 ?
    C19 H19B . 0.9700 ?
    C3 H3 . 0.9300 ?
    C17 H17 . 0.9300 ?
    C20 H20A . 0.9600 ?
    C20 H20B . 0.9600 ?
    C20 H20C . 0.9600 ?
loop_
    _geom_angle_atom_site_label_1
    _geom_angle_atom_site_label_2
    _geom_angle_atom_site_label_3
    _geom_angle_site_symmetry_1
    _geom_angle_site_symmetry_3
    _geom_angle
    _geom_angle_publ_flag
    C3 N2 C2 . . 105.71(11) ?
    C3 N2 C4 . . 127.00(11) ?
    C2 N2 C4 . . 127.18(11) ?
    C18 N4 C16 . . 105.83(11) ?
    C18 N4 C13 . . 126.09(11) ?
    C16 N4 C13 . . 128.00(11) ?
    C18 N5 C17 . . 104.42(12) ?
    C3 N1 C1 . . 104.81(11) ?
    C7 N3 C10 . . 108.52(11) ?
    C7 N3 C19 . . 125.61(12) ?
    C10 N3 C19 . . 125.58(12) ?
    C14 C13 C12 . . 121.06(12) ?
    C14 C13 N4 . . 119.69(12) ?
    C12 C13 N4 . . 119.18(11) ?
    C6 C5 C4 . . 120.98(13) ?
    C6 C5 H5 . . 119.5 ?
    C4 C5 H5 . . 119.5 ?
    C4 C9 C8 . . 118.25(13) ?
    C4 C9 H9 . . 120.9 ?
    C8 C9 H9 . . 120.9 ?
    C11 C12 C13 . . 120.91(12) ?
    C11 C12 H12 . . 119.5 ?
    C13 C12 H12 . . 119.5 ?
    N3 C7 C6 . . 129.66(13) ?
    N3 C7 C8 . . 108.93(12) ?
    C6 C7 C8 . . 121.33(13) ?
    N3 C10 C11 . . 129.53(13) ?
    N3 C10 C15 . . 109.31(12) ?
    C11 C10 C15 . . 121.11(13) ?
    C12 C11 C10 . . 118.32(13) ?
    C12 C11 H11 . . 120.8 ?
    C10 C11 H11 . . 120.8 ?
    C9 C8 C7 . . 119.82(12) ?
    C9 C8 C15 . . 133.27(12) ?
    C7 C8 C15 . . 106.82(12) ?
    C13 C14 C15 . . 118.58(12) ?
    C13 C14 H14 . . 120.7 ?
    C15 C14 H14 . . 120.7 ?
    C1 C2 N2 . . 106.44(12) ?
    C1 C2 H2 . . 126.8 ?
    N2 C2 H2 . . 126.8 ?
    N5 C18 N4 . . 112.78(12) ?
    N5 C18 H18 . . 123.6 ?
    N4 C18 H18 . . 123.6 ?
    C14 C15 C10 . . 119.99(12) ?
    C14 C15 C8 . . 133.50(12) ?
    C10 C15 C8 . . 106.43(12) ?
    C2 C1 N1 . . 110.27(13) ?
    C2 C1 H1 . . 124.9 ?
    N1 C1 H1 . . 124.9 ?
    C5 C6 C7 . . 118.08(13) ?
    C5 C6 H6 . . 121.0 ?
    C7 C6 H6 . . 121.0 ?
    C9 C4 C5 . . 121.53(13) ?
    C9 C4 N2 . . 119.89(12) ?
    C5 C4 N2 . . 118.56(12) ?
    C17 C16 N4 . . 106.22(13) ?
    C17 C16 H16 . . 126.9 ?
    N4 C16 H16 . . 126.9 ?
    N3 C19 C20 . . 112.98(14) ?
    N3 C19 H19A . . 109.0 ?
    C20 C19 H19A . . 109.0 ?
    N3 C19 H19B . . 109.0 ?
    C20 C19 H19B . . 109.0 ?
    H19A C19 H19B . . 107.8 ?
    N1 C3 N2 . . 112.77(12) ?
    N1 C3 H3 . . 123.6 ?
    N2 C3 H3 . . 123.6 ?
    C16 C17 N5 . . 110.75(13) ?
    C16 C17 H17 . . 124.6 ?
    N5 C17 H17 . . 124.6 ?
    C19 C20 H20A . . 109.5 ?
    C19 C20 H20B . . 109.5 ?
    H20A C20 H20B . . 109.5 ?
    C19 C20 H20C . . 109.5 ?
    H20A C20 H20C . . 109.5 ?
    H20B C20 H20C . . 109.5 ?
loop_
    _geom_torsion_atom_site_label_1
    _geom_torsion_atom_site_label_2
    _geom_torsion_atom_site_label_3
    _geom_torsion_atom_site_label_4
    _geom_torsion_site_symmetry_1
    _geom_torsion_site_symmetry_2
    _geom_torsion_site_symmetry_3
    _geom_torsion_site_symmetry_4
    _geom_torsion
    _geom_torsion_publ_flag
    C18 N4 C13 C14 . . . . -44.43(19) ?
    C16 N4 C13 C14 . . . . 139.43(14) ?
    C18 N4 C13 C12 . . . . 132.48(14) ?
    C16 N4 C13 C12 . . . . -43.66(19) ?
    C14 C13 C12 C11 . . . . 0.2(2) ?
    N4 C13 C12 C11 . . . . -176.63(11) ?
    C10 N3 C7 C6 . . . . 176.82(13) ?
    C19 N3 C7 C6 . . . . 2.8(2) ?
    C10 N3 C7 C8 . . . . 0.07(15) ?
    C19 N3 C7 C8 . . . . -173.96(13) ?
    C7 N3 C10 C11 . . . . -177.73(13) ?
    C19 N3 C10 C11 . . . . -3.7(2) ?
    C7 N3 C10 C15 . . . . -0.26(16) ?
    C19 N3 C10 C15 . . . . 173.77(13) ?
    C13 C12 C11 C10 . . . . 1.1(2) ?
    N3 C10 C11 C12 . . . . 175.49(13) ?
    C15 C10 C11 C12 . . . . -1.7(2) ?
    C4 C9 C8 C7 . . . . -0.7(2) ?
    C4 C9 C8 C15 . . . . 175.30(14) ?
    N3 C7 C8 C9 . . . . 177.10(12) ?
    C6 C7 C8 C9 . . . . 0.0(2) ?
    N3 C7 C8 C15 . . . . 0.15(15) ?
    C6 C7 C8 C15 . . . . -176.93(13) ?
    C12 C13 C14 C15 . . . . -1.0(2) ?
    N4 C13 C14 C15 . . . . 175.86(11) ?
    C3 N2 C2 C1 . . . . -0.09(16) ?
    C4 N2 C2 C1 . . . . -176.48(13) ?
    C17 N5 C18 N4 . . . . 0.02(16) ?
    C16 N4 C18 N5 . . . . -0.26(16) ?
    C13 N4 C18 N5 . . . . -177.10(12) ?
    C13 C14 C15 C10 . . . . 0.4(2) ?
    C13 C14 C15 C8 . . . . -175.75(14) ?
    N3 C10 C15 C14 . . . . -176.74(11) ?
    C11 C10 C15 C14 . . . . 1.0(2) ?
    N3 C10 C15 C8 . . . . 0.35(15) ?
    C11 C10 C15 C8 . . . . 178.06(12) ?
    C9 C8 C15 C14 . . . . -0.2(3) ?
    C7 C8 C15 C14 . . . . 176.22(14) ?
    C9 C8 C15 C10 . . . . -176.67(14) ?
    C7 C8 C15 C10 . . . . -0.30(15) ?
    N2 C2 C1 N1 . . . . 0.16(17) ?
    C3 N1 C1 C2 . . . . -0.17(17) ?
    C4 C5 C6 C7 . . . . -0.9(2) ?
    N3 C7 C6 C5 . . . . -175.61(13) ?
    C8 C7 C6 C5 . . . . 0.8(2) ?
    C8 C9 C4 C5 . . . . 0.6(2) ?
    C8 C9 C4 N2 . . . . -177.63(11) ?
    C6 C5 C4 C9 . . . . 0.3(2) ?
    C6 C5 C4 N2 . . . . 178.49(12) ?
    C3 N2 C4 C9 . . . . 55.86(19) ?
    C2 N2 C4 C9 . . . . -128.49(15) ?
    C3 N2 C4 C5 . . . . -122.38(15) ?
    C2 N2 C4 C5 . . . . 53.27(19) ?
    C18 N4 C16 C17 . . . . 0.40(16) ?
    C13 N4 C16 C17 . . . . 177.15(13) ?
    C7 N3 C19 C20 . . . . -89.67(19) ?
    C10 N3 C19 C20 . . . . 97.30(19) ?
    C1 N1 C3 N2 . . . . 0.11(16) ?
    C2 N2 C3 N1 . . . . -0.02(16) ?
    C4 N2 C3 N1 . . . . 176.39(12) ?
    N4 C16 C17 N5 . . . . -0.41(18) ?
    C18 N5 C17 C16 . . . . 0.24(17) ?
loop_
    _geom_hbond_atom_site_label_D
    _geom_hbond_atom_site_label_H
    _geom_hbond_atom_site_label_A
    _geom_hbond_site_symmetry_A
    _geom_hbond_distance_DH
    _geom_hbond_distance_HA
    _geom_hbond_distance_DA
    _geom_hbond_angle_DHA
    _geom_hbond_publ_flag
    C1 H1 N1 2 0.93 2.73 3.533(2) 144.4 yes
    C2 H2 N1 1_655 0.93 2.63 3.452(2) 147.5 yes
    C16 H16 N5 1_655 0.93 2.68 3.509(2) 149.4 yes
    C14 H14 N5 2_666 0.93 2.66 3.570(2) 165.0 yes
data_global
_journal_date_recd_electronic     2008-03-28
_journal_date_accepted     2008-05-09
_journal_name_full     'Acta Crystallographica, Section E'
_journal_year     2008
_journal_volume     64
_journal_issue      6
_journal_page_first     o1075
_journal_page_last     o1075
_journal_paper_category     QO
_journal_coeditor_code     XU2412
_publ_contact_author
;
      Hong-Ping ZHOU
      Deparment of Chemistry Anhui University
      Hefei 230039
      Peoples Republic of China
      Key Laboratory of Opto-Electronic Information Acquisition and
      Manipulation (Anhui University) Ministry of Education
      Hefei 230039
      Peoples Republic of China
;
_publ_contact_author_email     zhpzhp@263.net
_publ_contact_author_fax     '086 0551 5107342'
_publ_contact_author_phone     '086 0551 5108151'
_publ_section_title
;
9-Ethyl-3,6-bis(1<i>H</i>-imidazol-1-yl)-9<i>H</i>-carbazole
;
loop_
    _publ_author_name
    _publ_author_address
    'Zhou, Hong Ping'
;     Department of Chemistry, Anhui University
      Hefei 230039
      Peoples Republic of China and
      Key Laboratory of Opto-Electronic Information Acquisition and
      Manipulation (Anhui University), Ministry of Education
      Hefei 230039
      People's Republic of China
;
    'Lv, Liang Fei'
;     Department of Chemistry, Anhui University
      Hefei 230039
      Peoples Republic of China and
      Key Laboratory of Opto-Electronic Information Acquisition and
      Manipulation (Anhui University), Ministry of Education
      Hefei 230039
      People's Republic of China
;
    'Wang, Peng'
;     Department of Chemistry, Anhui University
      Hefei 230039
      Peoples Republic of China and
      Key Laboratory of Opto-Electronic Information Acquisition and
      Manipulation (Anhui University), Ministry of Education
      Hefei 230039
      People's Republic of China
;
    'Hu, Ren Tao'
;     Department of Chemistry, Anhui University
      Hefei 230039
      Peoples Republic of China and
      Key Laboratory of Opto-Electronic Information Acquisition and
      Manipulation (Anhui University), Ministry of Education
      Hefei 230039
      People's Republic of China
;
