# Supplementary material for: 9-Ethyl-3,6-bis­(1H-imidazol-1-yl)-9H-carbazole
Source: Acta Crystallogr Sect E Struct Rep Online. 2008 May 14;64(Pt 6):o1075. doi: 10.1107/S1600536808013937 (PMC2961443; doi:10.1107/S1600536808013937)
Supplement: Supplementary file 2 [file e-64-o1075-Isup2.hkl]

# 
# h,k,l, Fc-squared, Fo-squared, sigma(Fo-squared) and status flag 
# 
data_I
_shelx_title ' 0523cm in P-1' 
_shelx_refln_list_code          4 
_shelx_F_calc_maximum      132.59 
_exptl_crystal_F_000       344.00 
_reflns_d_resolution_high  0.8410 
 
loop_ 
 _symmetry_equiv_pos_as_xyz 
 'x, y, z' 
 '-x, -y, -z' 
 
_cell_length_a     5.6250 
_cell_length_b     8.8264 
_cell_length_c    17.3665 
_cell_angle_alpha  92.698 
_cell_angle_beta   96.011 
_cell_angle_gamma 102.567 
 
_shelx_F_squared_multiplier     1.000 
 
loop_ 
 _refln_index_h 
 _refln_index_k 
 _refln_index_l 
 _refln_F_squared_calc 
 _refln_F_squared_meas 
 _refln_F_squared_sigma 
 _refln_observed_status 
   1   0   0     1922.80     1978.42    129.82 o 
   2   0   0       19.73       13.57      0.29 o 
   3   0   0        7.24        5.94      0.24 o 
   4   0   0        0.47        0.15      0.10 o 
   5   0   0        7.27        6.37      0.85 o 
   6   0   0       34.51       37.67      1.85 o 
  -6   1   0       39.47       34.94      1.66 o 
  -5   1   0        2.16        1.63      0.24 o 
  -4   1   0       32.05       32.28      0.72 o 
  -3   1   0      237.12      264.72      3.60 o 
  -2   1   0      101.78       91.15      1.31 o 
  -1   1   0      193.08      189.67      3.17 o 
   0   1   0      270.52      285.98      6.86 o 
   1   1   0     2561.58     2566.17     75.91 o 
   2   1   0      246.92      258.51      3.46 o 
   3   1   0      325.90      370.87      4.97 o 
   4   1   0       66.37       63.49      1.09 o 
   5   1   0       81.51       83.71      3.80 o 
   6   1   0        7.71        8.15      0.76 o 
  -6   2   0       15.13       14.71      1.09 o 
  -5   2   0        9.05        7.68      0.48 o 
  -4   2   0       18.53       17.73      0.57 o 
  -3   2   0       23.48       18.64      0.51 o 
  -2   2   0     4971.50     4941.01     95.02 o 
   0   2   0     4162.68     4284.25     90.96 o 
   1   2   0        3.82        3.16      0.13 o 
   2   2   0      218.17      239.74      3.25 o 
   3   2   0       56.75       54.54      0.93 o 
   4   2   0      106.33      110.21      1.74 o 
   5   2   0       18.06       18.42      0.70 o 
   6   2   0        4.89        3.77      0.57 o 
  -6   3   0        0.20        0.48      0.44 o 
  -5   3   0       19.43       18.91      0.66 o 
  -4   3   0       23.99       21.30      0.52 o 
  -3   3   0      362.47      320.78      4.36 o 
  -2   3   0     1210.29     1239.71     15.99 o 
  -1   3   0       61.77       48.91      0.77 o 
   0   3   0      954.04      945.06     12.22 o 
   1   3   0      141.55      141.71      2.59 o 
   2   3   0      683.15      775.63     10.10 o 
   3   3   0       58.96       63.17      1.07 o 
   4   3   0        0.09       -0.08      0.32 o 
   5   3   0        1.27        1.64      0.60 o 
  -6   4   0        3.62        4.48      0.72 o 
  -5   4   0        7.26        8.06      0.79 o 
  -4   4   0        1.90        2.47      0.21 o 
  -3   4   0      405.34      403.23      6.62 o 
  -2   4   0       26.54       24.21      0.51 o 
  -1   4   0      719.79      750.99      9.78 o 
   0   4   0       47.46       44.19      0.72 o 
   1   4   0      126.32      133.41      1.92 o 
   2   4   0      236.05      230.22      3.18 o 
   3   4   0       56.53       53.12      0.97 o 
   4   4   0       14.61       14.32      0.81 o 
   5   4   0       11.42       11.23      0.76 o 
  -6   5   0        3.69        3.50      0.72 o 
  -5   5   0       17.67       20.20      1.16 o 
  -4   5   0      326.97      319.43      4.47 o 
  -3   5   0      313.69      303.11      4.17 o 
  -2   5   0      214.79      219.22      5.18 o 
  -1   5   0      202.63      186.43      2.61 o 
   0   5   0      624.58      651.66      8.55 o 
   1   5   0        3.56        3.08      0.99 o 
   2   5   0       76.13       71.83      2.12 o 
   3   5   0       79.81       78.33      2.19 o 
   4   5   0        6.97        7.41      0.61 o 
  -6   6   0        1.03        1.73      0.63 o 
  -5   6   0        1.56        0.85      0.48 o 
  -4   6   0        0.44        0.50      0.29 o 
  -3   6   0        5.12        3.78      0.24 o 
  -2   6   0        2.35        2.74      0.20 o 
  -1   6   0       76.74       62.95      1.07 o 
   0   6   0      195.41      185.01      6.03 o 
   1   6   0        4.25        3.81      0.35 o 
   2   6   0       72.98       68.37      1.63 o 
   3   6   0        7.13        7.57      0.67 o 
   4   6   0        9.25       11.34      1.16 o 
  -5   7   0       39.82       41.17      1.40 o 
  -4   7   0        5.19        6.32      0.66 o 
  -3   7   0       13.95       13.83      0.44 o 
  -2   7   0        2.18        2.64      0.30 o 
  -1   7   0      143.50      145.68      2.84 o 
   0   7   0        6.09        4.90      0.43 o 
   1   7   0       46.60       42.31      1.20 o 
   2   7   0        0.01       -0.35      0.23 o 
   3   7   0        1.12        0.67      0.35 o 
  -5   8   0        5.33        5.99      0.87 o 
  -4   8   0       16.34       17.53      1.03 o 
  -3   8   0        7.97        8.03      0.74 o 
  -2   8   0        0.13        0.04      0.21 o 
  -1   8   0        0.84        0.60      0.67 o 
   0   8   0       32.74       32.49      1.05 o 
   1   8   0        0.05        0.32      0.26 o 
   2   8   0        4.34        5.13      0.54 o 
   3   8   0        6.30        8.62      0.67 o 
  -4   9   0        2.60        3.65      0.66 o 
  -3   9   0        5.66        6.34      0.74 o 
  -2   9   0       13.01       14.01      1.19 o 
  -1   9   0       61.79       60.86      2.30 o 
   0   9   0        0.02       -0.13      0.28 o 
   1   9   0        5.22        5.11      0.53 o 
   2   9   0        1.21        1.59      0.43 o 
  -3  10   0        6.04        7.85      0.87 o 
  -2  10   0        6.94        4.66      0.50 o 
  -1  10   0       25.88       26.18      1.03 o 
   0  10   0        0.06       -0.11      0.32 o 
   0 -10   1        1.12        1.23      0.38 o 
   1 -10   1        8.70       10.81      0.69 o 
   2 -10   1        3.78        4.39      0.70 o 
   3 -10   1       11.47       12.98      1.05 o 
  -2  -9   1        0.62        0.29      0.35 o 
  -1  -9   1        2.04        2.45      0.44 o 
   0  -9   1       11.38       11.67      0.90 o 
   1  -9   1        0.80        0.83      0.31 o 
   2  -9   1       23.16       22.39      0.92 o 
   3  -9   1        0.06       -0.09      0.37 o 
   4  -9   1       18.15       19.15      1.16 o 
  -3  -8   1        1.37        1.75      0.70 o 
  -2  -8   1        3.21        4.07      0.90 o 
  -1  -8   1       61.51       61.46      1.60 o 
   0  -8   1       75.10       77.91      1.84 o 
   1  -8   1        4.43        3.69      0.39 o 
   2  -8   1       13.83       12.95      0.60 o 
   3  -8   1        0.08       -0.39      0.26 o 
   5  -8   1        6.27        5.41      0.58 o 
  -3  -7   1       18.56       19.45      0.86 o 
  -2  -7   1       73.73       72.56      1.77 o 
  -1  -7   1       26.39       22.14      1.33 o 
   0  -7   1       15.65       14.63      0.90 o 
   1  -7   1      177.67      166.24      3.16 o 
   2  -7   1       40.12       41.10      1.28 o 
   3  -7   1        3.23        2.59      0.25 o 
   4  -7   1       14.58        9.72      0.62 o 
   5  -7   1        1.19        0.54      0.35 o 
  -3  -6   1        1.13        1.85      0.34 o 
  -2  -6   1       32.52       31.66      0.99 o 
  -1  -6   1      158.22      148.24      2.87 o 
   0  -6   1        0.22        0.09      0.18 o 
   1  -6   1       16.75       16.51      0.43 o 
   2  -6   1       84.19       87.25      1.41 o 
   3  -6   1       32.81       28.12      1.18 o 
   4  -6   1      600.81      617.00     10.10 o 
   5  -6   1        5.18        4.04      0.50 o 
   6  -6   1        6.32        6.73      0.87 o 
  -5  -5   1        4.26        5.88      0.63 o 
  -4  -5   1       21.94       21.16      1.05 o 
  -3  -5   1       95.21      100.80      2.03 o 
  -2  -5   1       12.56       10.74      0.43 o 
  -1  -5   1      284.07      318.40      4.35 o 
   0  -5   1      386.45      410.49      5.48 o 
   1  -5   1      228.23      216.58      3.01 o 
   2  -5   1       15.16       16.13      0.42 o 
   3  -5   1        7.70        8.74      0.32 o 
   4  -5   1       69.91       73.06      1.66 o 
   5  -5   1       10.13        9.63      0.58 o 
   6  -5   1       18.92       19.12      1.29 o 
  -5  -4   1       35.73       38.30      1.57 o 
  -4  -4   1        8.50        6.58      0.57 o 
  -3  -4   1        6.84        7.41      0.31 o 
  -2  -4   1        0.38        1.92      0.20 o 
  -1  -4   1       26.64       33.83      1.19 o 
   0  -4   1        0.25        0.16      0.07 o 
   1  -4   1      306.13      348.80      4.65 o 
   2  -4   1     1750.52     1880.42     24.21 o 
   3  -4   1     2574.89     2771.53     35.61 o 
   4  -4   1       90.94       92.12      1.50 o 
   5  -4   1       78.54       76.08      2.52 o 
   6  -4   1        1.03        1.16      0.55 o 
  -5  -3   1       27.32       24.74      1.13 o 
  -4  -3   1      374.81      406.16      6.86 o 
  -3  -3   1        4.86        5.48      0.25 o 
  -2  -3   1      279.61      324.16      4.35 o 
  -1  -3   1      149.95      184.64      2.51 o 
   0  -3   1     2714.50     2621.66     68.01 o 
   1  -3   1      112.45      101.32      1.44 o 
   2  -3   1     1792.42     1798.48     31.41 o 
   3  -3   1       12.85       11.47      0.42 o 
   4  -3   1       97.15      103.03      1.62 o 
   5  -3   1       28.45       27.13      1.33 o 
   6  -3   1        2.55        2.08      0.57 o 
  -6  -2   1       12.17       10.95      0.62 o 
  -5  -2   1       25.38       24.94      0.84 o 
  -4  -2   1      125.05      130.40      2.55 o 
  -3  -2   1       80.01       85.49      3.14 o 
  -2  -2   1       36.22       39.31      0.68 o 
  -1  -2   1      332.33      333.82      4.38 o 
   0  -2   1        0.32        0.40      0.12 o 
   1  -2   1    17579.15    16683.42    399.30 o 
   2  -2   1     1150.74     1142.36     14.75 o 
   3  -2   1      444.94      483.49      6.41 o 
   4  -2   1        5.94        5.98      0.44 o 
   5  -2   1       28.90       29.61      0.93 o 
   6  -2   1        4.64        5.49      0.79 o 
  -6  -1   1        8.51       11.43      0.62 o 
  -5  -1   1       93.24       85.94      1.88 o 
  -4  -1   1        2.05        3.55      0.29 o 
  -3  -1   1      255.64      275.64      3.75 o 
  -2  -1   1       49.27       59.04      1.18 o 
  -1  -1   1       56.83       50.19      0.91 o 
   0  -1   1      744.66      696.34     24.36 o 
   1  -1   1     5135.88     5250.36     81.47 o 
   2  -1   1       33.77       32.37      0.55 o 
   3  -1   1       64.60       73.88      1.15 o 
   4  -1   1      315.16      335.01      4.57 o 
   5  -1   1        7.31        8.23      0.44 o 
   6  -1   1        1.74        1.38      0.57 o 
  -6   0   1        6.13        6.76      0.49 o 
  -5   0   1       68.31       67.57      1.56 o 
  -4   0   1        5.74        5.70      0.68 o 
  -3   0   1      112.19      114.76      1.67 o 
  -2   0   1       27.85       27.73      0.48 o 
  -1   0   1      207.19      170.65      2.74 o 
   0   0   1       70.85        0.00      0.02 o 
   1   0   1     3909.70     3831.28     63.83 o 
   2   0   1      140.08      152.62      2.10 o 
   3   0   1       35.49       37.62      0.67 o 
   4   0   1      292.75      311.35      4.28 o 
   5   0   1       15.95       17.71      0.67 o 
   6   0   1        6.86        8.37      0.92 o 
  -6   1   1       28.83       31.55      1.00 o 
  -5   1   1       20.03       17.43      0.65 o 
  -4   1   1       62.64       70.91      1.16 o 
  -3   1   1      182.58      184.77      2.57 o 
  -2   1   1      841.76      881.85     11.40 o 
  -1   1   1     6377.81     5695.26    476.40 o 
   0   1   1       46.89       40.35      0.80 o 
   1   1   1       82.65       61.23      0.87 o 
   2   1   1        4.46        2.63      0.19 o 
   3   1   1      802.31      909.60     11.84 o 
   4   1   1        4.83        3.21      0.21 o 
   5   1   1        5.28        5.85      0.42 o 
   6   1   1        3.20        3.77      0.40 o 
  -6   2   1       24.55       21.05      1.29 o 
  -5   2   1       31.38       32.22      0.92 o 
  -4   2   1       10.09       11.05      0.34 o 
  -3   2   1      199.98      205.03      2.85 o 
  -2   2   1      633.87      634.17      8.25 o 
  -1   2   1       69.74       81.52      1.15 o 
   0   2   1     2933.41     3079.56    190.10 o 
   1   2   1      161.19      160.30      2.17 o 
   2   2   1      240.11      276.45      3.72 o 
   3   2   1        0.07       -0.08      0.08 o 
   4   2   1      116.03      114.14      1.78 o 
   5   2   1       46.25       49.72      1.28 o 
   6   2   1       11.51       13.03      0.67 o 
  -6   3   1        2.74        1.53      0.57 o 
  -5   3   1       28.34       27.38      0.84 o 
  -4   3   1       77.50       74.87      1.25 o 
  -3   3   1      249.32      256.17      3.53 o 
  -2   3   1      504.80      490.50      6.45 o 
  -1   3   1      745.72      724.84      9.39 o 
   0   3   1       15.64       24.97      0.94 o 
   1   3   1      812.14      864.56     11.22 o 
   2   3   1      179.48      184.67      2.57 o 
   3   3   1       82.58       89.94      1.43 o 
   4   3   1        0.02        0.06      0.13 o 
   5   3   1        5.76        5.92      0.57 o 
  -6   4   1        1.17        0.22      0.46 o 
  -5   4   1       10.18        9.96      0.49 o 
  -4   4   1        4.60        4.33      0.31 o 
  -3   4   1       72.06       68.15      1.12 o 
  -2   4   1        9.16        7.10      0.39 o 
  -1   4   1      586.09      589.64      7.71 o 
   0   4   1        0.07       -0.06      0.04 o 
   1   4   1      143.83      177.82      4.25 o 
   2   4   1       27.93       24.23      0.62 o 
   3   4   1       75.27       73.68      5.59 o 
   4   4   1        2.22        3.15      0.31 o 
   5   4   1       25.49       25.53      1.20 o 
  -6   5   1        8.01        8.92      0.94 o 
  -5   5   1        7.89        7.26      0.76 o 
  -4   5   1       67.35       65.15      1.77 o 
  -3   5   1        4.47        3.59      0.22 o 
  -2   5   1        2.47        1.72      0.16 o 
  -1   5   1      171.84      172.80      2.43 o 
   0   5   1      170.50      149.19      2.78 o 
   1   5   1       35.49       30.18      0.85 o 
   2   5   1       21.78       15.50      0.61 o 
   3   5   1        0.49        0.62      0.27 o 
  -6   6   1        0.07        0.61      0.52 o 
  -5   6   1       62.20       61.91      2.21 o 
  -4   6   1        0.27        0.13      0.15 o 
  -3   6   1      178.09      182.21      3.31 o 
  -2   6   1       17.20       16.44      0.44 o 
  -1   6   1       70.67       62.95      1.90 o 
   0   6   1      170.61      166.98      3.15 o 
   1   6   1       24.69       20.48      0.73 o 
   2   6   1       30.24       30.39      1.03 o 
   3   6   1        7.38        7.73      0.64 o 
   4   6   1        5.69        5.20      0.90 o 
  -5   7   1       62.32       57.86      2.14 o 
  -4   7   1        0.71        0.45      0.16 o 
  -3   7   1       23.81       25.99      0.80 o 
  -2   7   1       17.13       16.45      0.78 o 
  -1   7   1       66.58       70.01      1.61 o 
   0   7   1        7.15        7.68      0.49 o 
   1   7   1        8.67        9.70      0.57 o 
   2   7   1       66.07       66.03      1.68 o 
   3   7   1        0.16        0.27      0.30 o 
  -4   8   1        0.80        1.49      0.44 o 
  -3   8   1        5.43        5.59      0.42 o 
  -2   8   1       66.24       64.21      1.55 o 
  -1   8   1      225.35      224.58      4.22 o 
   0   8   1       11.76        9.74      0.58 o 
   1   8   1        6.20        6.54      0.53 o 
   2   8   1        2.43        2.67      0.48 o 
  -4   9   1        0.04        0.13      0.42 o 
  -3   9   1       25.01       25.67      0.92 o 
  -2   9   1       16.11       17.32      0.76 o 
  -1   9   1        9.07       11.70      1.03 o 
   0   9   1        1.20        1.15      0.36 o 
   1   9   1        0.85        0.91      0.34 o 
  -3  10   1       12.73       13.27      1.09 o 
  -2  10   1       38.32       37.60      1.24 o 
  -1  10   1       23.10       21.83      0.95 o 
   0  10   1        4.58        4.60      0.54 o 
   0 -10   2        6.50        6.29      1.10 o 
   1 -10   2        0.18        0.35      0.34 o 
   2 -10   2        1.43        3.54      0.68 o 
   3 -10   2        6.35        6.64      0.85 o 
  -2  -9   2       12.06       12.60      0.75 o 
  -1  -9   2        0.78        1.00      0.37 o 
   0  -9   2       81.77       82.33      1.98 o 
   1  -9   2        0.03        0.19      0.26 o 
   2  -9   2       24.68       23.41      1.27 o 
   3  -9   2        5.61        5.68      0.74 o 
   4  -9   2        0.08        0.33      0.59 o 
  -3  -8   2        0.03       -0.24      0.52 o 
  -2  -8   2        0.51        1.44      0.37 o 
  -1  -8   2        0.00        0.21      0.27 o 
   0  -8   2       58.80       55.42      1.45 o 
   1  -8   2        6.70        7.11      0.49 o 
   2  -8   2        5.13        5.62      0.43 o 
   3  -8   2        0.58        0.24      0.33 o 
   4  -8   2        3.10        2.20      0.41 o 
   5  -8   2      104.26       92.09      2.19 o 
  -3  -7   2       14.05       10.67      1.11 o 
  -2  -7   2      107.10      106.79      3.53 o 
  -1  -7   2       46.33       45.99      1.25 o 
   0  -7   2        9.87       11.12      1.16 o 
   1  -7   2      166.01      148.30      6.12 o 
   2  -7   2       12.80       12.36      0.36 o 
   3  -7   2       13.72       14.76      0.81 o 
   4  -7   2       26.56       21.90      0.87 o 
   5  -7   2      137.91      147.04      3.02 o 
  -4  -6   2        2.52        1.92      0.44 o 
  -3  -6   2       10.19        9.06      0.62 o 
  -2  -6   2      119.96      121.04      3.31 o 
  -1  -6   2       49.97       44.32      1.14 o 
   0  -6   2        0.34        0.96      0.13 o 
   1  -6   2       32.41       33.47      0.87 o 
   2  -6   2       27.05       23.50      0.75 o 
   3  -6   2       20.94       18.57      0.49 o 
   4  -6   2      107.50       94.34      2.06 o 
   5  -6   2       64.72       67.11      1.69 o 
   6  -6   2        7.56        7.63      0.96 o 
  -5  -5   2        8.86       15.63      0.98 o 
  -4  -5   2       13.75        9.51      0.68 o 
  -3  -5   2       43.20       39.70      1.01 o 
  -2  -5   2       16.51       16.42      0.45 o 
  -1  -5   2        7.18        6.04      0.26 o 
   0  -5   2      300.39      298.82      4.06 o 
   1  -5   2      476.04      475.03      6.31 o 
   2  -5   2      134.63      135.50      2.47 o 
   3  -5   2      314.44      295.88      4.12 o 
   4  -5   2       52.34       50.12      1.51 o 
   5  -5   2       22.92       21.64      0.83 o 
   6  -5   2       11.26       10.10      1.03 o 
  -5  -4   2        0.02        0.94      0.33 o 
  -4  -4   2        2.74        2.40      0.30 o 
  -3  -4   2      207.89      230.47      3.27 o 
  -2  -4   2      156.16      186.31      2.64 o 
  -1  -4   2      217.71      224.69      3.06 o 
   0  -4   2      250.19      234.58      3.20 o 
   1  -4   2        0.45        0.49      0.23 o 
   2  -4   2        0.44        0.33      0.42 o 
   3  -4   2      121.70      119.21      1.81 o 
   4  -4   2      243.48      247.08      6.46 o 
   5  -4   2        0.27        0.16      0.23 o 
   6  -4   2       48.59       46.11      2.01 o 
  -5  -3   2        0.85        1.28      0.59 o 
  -4  -3   2       41.00       46.06      1.26 o 
  -3  -3   2       39.22       38.28      0.74 o 
  -2  -3   2       32.41       34.38      1.23 o 
  -1  -3   2      389.10      397.53      5.23 o 
   0  -3   2      173.13      168.23      2.31 o 
   1  -3   2      235.80      285.03      3.80 o 
   2  -3   2     1225.67     1258.00     16.25 o 
   3  -3   2        0.08        0.13      0.09 o 
   4  -3   2        0.57        0.32      0.12 o 
   5  -3   2       48.17       41.67      2.65 o 
   6  -3   2        0.04        0.31      0.46 o 
  -6  -2   2        2.98        3.71      0.43 o 
  -5  -2   2        1.79        2.38      0.34 o 
  -4  -2   2       63.56       62.76      1.41 o 
  -3  -2   2        4.49        4.53      0.22 o 
  -2  -2   2      988.86     1104.93     14.29 o 
  -1  -2   2      138.02      133.56      2.20 o 
   0  -2   2      330.25      298.09      3.90 o 
   1  -2   2     3075.87     2853.12     48.18 o 
   2  -2   2       16.09       14.74      0.48 o 
   3  -2   2      184.86      182.74      5.78 o 
   4  -2   2       26.33       20.19      0.52 o 
   5  -2   2      243.53      234.12      5.92 o 
   6  -2   2        0.36        0.46      0.42 o 
  -6  -1   2        4.70        6.45      0.90 o 
  -5  -1   2      248.45      270.76      4.84 o 
  -4  -1   2      138.66      140.79      2.65 o 
  -3  -1   2      238.16      259.37      4.17 o 
  -2  -1   2      818.55      866.91     11.22 o 
  -1  -1   2      192.06      158.35      2.55 o 
   0  -1   2      108.54      119.19      1.62 o 
   1  -1   2      708.11      734.27      9.51 o 
   2  -1   2       15.84       13.48      0.30 o 
   3  -1   2      230.34      232.71      3.20 o 
   4  -1   2      197.42      196.19      2.81 o 
   5  -1   2       55.86       48.81      1.86 o 
   6  -1   2        1.75        1.66      0.52 o 
  -6   0   2       16.15       13.81      0.85 o 
  -5   0   2       29.89       33.86      0.98 o 
  -4   0   2      131.54      114.69      5.68 o 
  -3   0   2       15.65       15.84      0.36 o 
  -2   0   2      736.59      774.99     10.04 o 
  -1   0   2      862.95      873.16     18.72 o 
   0   0   2       13.27       13.73      0.23 o 
   1   0   2      933.97     1050.98     13.53 o 
   2   0   2      172.24      174.14      2.38 o 
   3   0   2      144.00      144.93      2.08 o 
   4   0   2        4.31        3.49      0.22 o 
   5   0   2      198.27      208.82      4.71 o 
   6   0   2        0.13       -0.52      0.37 o 
  -6   1   2        1.12        1.89      0.63 o 
  -5   1   2       22.88       17.77      1.10 o 
  -4   1   2       16.01       12.94      0.49 o 
  -3   1   2      381.30      391.19      5.20 o 
  -2   1   2       15.36       11.74      0.27 o 
  -1   1   2     3875.85     3753.46     63.05 o 
   0   1   2       98.40       91.26      1.52 o 
   2   1   2       15.23       18.48      0.38 o 
   3   1   2      209.96      214.98      2.98 o 
   4   1   2       59.66       59.18      1.42 o 
   5   1   2       47.97       47.15      1.21 o 
   6   1   2        0.04       -0.44      0.44 o 
  -6   2   2       20.05       21.38      1.13 o 
  -5   2   2       22.11       18.36      0.67 o 
  -4   2   2       12.97       10.40      0.43 o 
  -3   2   2      113.99      109.98      1.63 o 
  -2   2   2       72.92       64.86      0.98 o 
  -1   2   2       91.48       85.00      1.52 o 
   0   2   2     3508.00     3569.48     57.91 o 
   1   2   2      174.25      167.30      2.28 o 
   2   2   2        3.56        4.45      0.18 o 
   3   2   2      111.55      114.76      1.72 o 
   4   2   2      117.80      120.90      2.32 o 
   5   2   2       37.56       38.66      1.08 o 
  -6   3   2        0.00        0.02      0.42 o 
  -5   3   2       51.53       49.32      1.23 o 
  -4   3   2        0.04       -0.13      0.09 o 
  -3   3   2      634.72      663.58      8.73 o 
  -2   3   2       67.54       69.37      1.06 o 
  -1   3   2      219.12      210.44      3.63 o 
   0   3   2      436.67      424.77      7.05 o 
   1   3   2      261.37      298.81      4.01 o 
   2   3   2       10.19        9.98      0.29 o 
   3   3   2        5.83        4.63      0.26 o 
   4   3   2        0.75        1.02      0.21 o 
   5   3   2        3.33        3.54      0.48 o 
  -6   4   2       54.10       56.63      2.25 o 
  -5   4   2       14.56       14.48      0.58 o 
  -4   4   2       57.46       60.42      1.09 o 
  -3   4   2       64.38       61.88      1.04 o 
  -2   4   2      105.00      100.98      2.05 o 
  -1   4   2        0.10        0.08      0.07 o 
   0   4   2      243.84      264.23      7.68 o 
   1   4   2      512.50      576.65      7.59 o 
   2   4   2      405.22      368.67     10.86 o 
   3   4   2        2.30        2.69      0.37 o 
   4   4   2      133.16      140.91      2.72 o 
   5   4   2        0.00       -0.22      0.24 o 
  -6   5   2        2.05        1.75      0.55 o 
  -5   5   2       55.25       54.63      1.34 o 
  -4   5   2       58.62       60.83      1.13 o 
  -3   5   2        3.96        2.75      0.20 o 
  -2   5   2      125.75      131.63      2.36 o 
  -1   5   2      277.30      265.84      3.62 o 
   0   5   2       63.24       63.11      1.39 o 
   1   5   2        3.40        2.58      0.28 o 
   2   5   2       64.63       62.66      1.48 o 
   3   5   2       77.45       71.06      1.69 o 
   4   5   2        0.25        0.99      0.29 o 
  -6   6   2       16.31       16.92      1.25 o 
  -5   6   2        0.71        1.94      0.52 o 
  -4   6   2       30.81       29.86      0.69 o 
  -3   6   2       26.15       23.63      0.74 o 
  -2   6   2        0.84        0.71      0.14 o 
  -1   6   2      234.12      220.87      3.97 o 
   0   6   2      304.30      300.98      5.32 o 
   1   6   2      123.43      126.20      2.55 o 
   2   6   2       79.09       83.66      1.91 o 
   3   6   2       48.93       49.98      1.40 o 
   4   6   2        7.48        9.46      1.09 o 
  -5   7   2       15.47       15.50      1.07 o 
  -4   7   2        6.92        9.29      0.40 o 
  -3   7   2        1.13        1.86      0.27 o 
  -2   7   2      115.76      110.95      4.49 o 
  -1   7   2       29.14       27.28      0.87 o 
   0   7   2        1.28        0.89      0.26 o 
   1   7   2      115.64      116.01      2.48 o 
   2   7   2        0.26        0.51      0.30 o 
   3   7   2       42.39       46.21      1.40 o 
  -4   8   2        5.33        5.33      0.41 o 
  -3   8   2        0.32        0.37      0.21 o 
  -2   8   2       14.72       14.39      0.65 o 
  -1   8   2       98.03       92.35      2.07 o 
   0   8   2      142.40      146.22      3.00 o 
   1   8   2        6.06        5.59      0.76 o 
   2   8   2       10.24        8.86      0.65 o 
  -4   9   2        8.50        8.44      0.83 o 
  -3   9   2       19.07       19.42      0.87 o 
  -2   9   2        4.85        6.33      0.50 o 
  -1   9   2        6.74        7.30      0.55 o 
   0   9   2       36.95       38.31      1.24 o 
   1   9   2        0.01        0.19      0.31 o 
  -3  10   2        0.01        0.25      0.28 o 
  -2  10   2       56.32       62.30      1.69 o 
  -1  10   2       23.18       21.14      1.03 o 
   0  10   2        2.16        2.46      0.46 o 
   0 -10   3        0.12        0.03      0.40 o 
   1 -10   3       62.36       67.72      2.51 o 
   2 -10   3        0.00       -0.28      0.39 o 
   3 -10   3        4.04        3.26      0.70 o 
  -2  -9   3        2.41        5.19      1.03 o 
  -1  -9   3       30.81       33.04      1.15 o 
   0  -9   3        0.99        1.34      0.66 o 
   1  -9   3        4.03        3.33      0.42 o 
   2  -9   3        0.67        0.02      0.39 o 
   3  -9   3        1.08        1.46      0.50 o 
   4  -9   3        5.67        9.05      1.11 o 
  -3  -8   3        2.97        3.34      0.83 o 
  -2  -8   3        2.17        2.27      0.41 o 
  -1  -8   3       16.44       17.06      0.76 o 
   0  -8   3        4.75        5.77      0.58 o 
   1  -8   3        0.50        0.40      0.22 o 
   2  -8   3       69.13       69.51      2.34 o 
   3  -8   3       16.53       17.18      1.03 o 
   4  -8   3        0.09       -0.22      0.29 o 
   5  -8   3        8.05       11.14      1.05 o 
  -3  -7   3        2.54        1.55      0.59 o 
  -2  -7   3       16.49       20.06      1.08 o 
  -1  -7   3      173.09      167.16      3.25 o 
   0  -7   3       40.50       36.30      1.45 o 
   1  -7   3        6.65        6.11      0.42 o 
   2  -7   3       67.43       67.92      1.47 o 
   3  -7   3       21.58       20.03      0.70 o 
   4  -7   3       28.20       21.28      0.87 o 
   5  -7   3       13.91       12.55      0.90 o 
  -4  -6   3        7.27        8.17      0.70 o 
  -3  -6   3       34.26       32.29      1.33 o 
  -2  -6   3        0.25       -0.17      0.22 o 
  -1  -6   3      114.33      117.08      2.35 o 
   0  -6   3       68.67       66.78      1.13 o 
   1  -6   3        0.39        1.48      0.75 o 
   2  -6   3       70.30       71.70      1.22 o 
   3  -6   3       60.04       54.25      1.35 o 
   4  -6   3       85.36       86.19      1.93 o 
   5  -6   3        0.79        0.13      0.32 o 
   6  -6   3        1.06        2.45      0.68 o 
  -5  -5   3        0.69        0.42      0.31 o 
  -4  -5   3        7.75        6.43      0.61 o 
  -3  -5   3       92.92      111.09      2.19 o 
  -2  -5   3      238.78      247.34      3.45 o 
  -1  -5   3       61.17       58.84      1.19 o 
   0  -5   3        3.51        2.89      0.18 o 
   1  -5   3      332.07      330.16      4.48 o 
   2  -5   3       17.03       19.33      0.59 o 
   3  -5   3       69.25       59.89      4.06 o 
   4  -5   3       44.13       42.77      1.18 o 
   5  -5   3       15.91       17.69      1.19 o 
   6  -5   3        0.29        0.46      0.55 o 
  -5  -4   3       10.03       12.24      0.83 o 
  -4  -4   3        0.93        1.27      0.25 o 
  -3  -4   3      131.07      120.41      1.86 o 
  -2  -4   3        5.45        5.97      0.24 o 
  -1  -4   3      454.97      496.79      6.54 o 
   0  -4   3       20.47       25.28      0.51 o 
   1  -4   3      148.08      137.39      2.16 o 
   2  -4   3      130.26      131.28      2.30 o 
   3  -4   3        4.38        4.61      0.34 o 
   4  -4   3        6.97        6.26      0.89 o 
   5  -4   3       32.38       31.55      2.90 o 
   6  -4   3       36.27       34.30      1.71 o 
  -5  -3   3       14.14       12.82      0.70 o 
  -4  -3   3       61.89       73.77      1.76 o 
  -3  -3   3       90.37       91.14      1.44 o 
  -2  -3   3        3.81        2.05      0.15 o 
  -1  -3   3       17.95       19.34      0.39 o 
   0  -3   3     1144.63     1159.64     14.94 o 
   1  -3   3       54.04       53.23      0.84 o 
   2  -3   3       70.44       69.08      1.29 o 
   3  -3   3      129.57      128.78      1.90 o 
   4  -3   3        3.38        2.35      0.29 o 
   5  -3   3        2.38        3.07      0.34 o 
   6  -3   3       13.68       14.88      1.11 o 
  -6  -2   3        0.20       -0.09      0.23 o 
  -5  -2   3       87.45       85.61      1.91 o 
  -4  -2   3        7.72        7.47      0.47 o 
  -3  -2   3        0.51        0.74      0.12 o 
  -2  -2   3       37.94       49.99      0.89 o 
  -1  -2   3      260.32      274.04      3.63 o 
   0  -2   3      722.95      751.75      9.71 o 
   1  -2   3     1302.77     1246.03     26.06 o 
   2  -2   3       32.53       29.97      0.53 o 
   3  -2   3       29.99       26.54      0.62 o 
   4  -2   3        0.01        0.02      0.14 o 
   5  -2   3        1.83        2.08      0.30 o 
   6  -2   3       15.24       14.01      1.11 o 
  -6  -1   3        4.36        4.83      0.46 o 
  -5  -1   3      114.46      108.04      2.26 o 
  -4  -1   3        0.37        0.46      0.16 o 
  -3  -1   3       45.17       45.43      0.78 o 
  -2  -1   3        4.39        2.93      0.13 o 
  -1  -1   3      209.50      201.93      2.69 o 
   0  -1   3     6238.79     5587.22     88.21 o 
   1  -1   3      206.35      186.40      3.04 o 
   2  -1   3      113.19      107.16      1.54 o 
   3  -1   3        6.38        8.10      0.37 o 
   4  -1   3       81.52       83.94      3.07 o 
   5  -1   3       83.92       82.28      2.63 o 
   6  -1   3        6.68        4.46      0.74 o 
  -6   0   3       28.16       24.55      0.90 o 
  -5   0   3        0.21        0.15      0.21 o 
  -4   0   3       13.17       11.90      0.48 o 
  -3   0   3      100.68       90.77      1.35 o 
  -2   0   3      189.34      190.82      3.22 o 
  -1   0   3     1264.47     1271.75     27.17 o 
   0   0   3      229.69      204.62      2.71 o 
   1   0   3      428.52      437.40      5.71 o 
   2   0   3       55.47       56.18      0.87 o 
   3   0   3      142.05      152.19      2.18 o 
   4   0   3       62.57       63.44      1.10 o 
   5   0   3        1.16        1.57      0.50 o 
   6   0   3       13.41       12.00      1.05 o 
  -6   1   3        1.75        0.68      0.26 o 
  -5   1   3        3.01        3.90      0.34 o 
  -4   1   3       85.05       76.71      1.61 o 
  -3   1   3       53.31       52.99      0.85 o 
  -2   1   3        0.02        0.74      0.15 o 
  -1   1   3      498.07      511.84      6.64 o 
   0   1   3     2943.95     2931.31     37.99 o 
   1   1   3       10.11        8.59      0.22 o 
   2   1   3      534.44      559.66      7.32 o 
   3   1   3       41.90       39.19      0.72 o 
   4   1   3       27.63       24.60      0.58 o 
   5   1   3        0.05       -0.09      0.35 o 
   6   1   3        0.02       -0.09      0.44 o 
  -6   2   3       11.56       13.61      0.65 o 
  -5   2   3       23.75       24.18      0.79 o 
  -4   2   3       83.71       75.32      1.58 o 
  -3   2   3       65.25       70.40      2.02 o 
  -2   2   3      198.36      177.70      3.17 o 
  -1   2   3      110.50      102.41      1.44 o 
   0   2   3      348.23      339.84      4.49 o 
   1   2   3       62.39       56.58      1.06 o 
   2   2   3      148.16      182.58      2.53 o 
   3   2   3      239.24      242.02      3.36 o 
   4   2   3       56.98       58.94      1.07 o 
   5   2   3       47.07       50.79      2.20 o 
  -6   3   3        3.65        4.50      0.41 o 
  -5   3   3        0.24        0.44      0.17 o 
  -4   3   3       14.63       11.60      0.99 o 
  -3   3   3      109.53      104.21      1.56 o 
  -2   3   3      183.37      191.39      2.63 o 
  -1   3   3     1060.83     1084.52     14.00 o 
   0   3   3      169.59      191.46      3.33 o 
   1   3   3       52.99       63.93      0.99 o 
   2   3   3        0.29        0.30      0.11 o 
   3   3   3        0.18        0.40      0.12 o 
   4   3   3        9.40        9.96      0.45 o 
   5   3   3        1.92        0.26      0.28 o 
  -6   4   3        1.99        1.11      0.50 o 
  -5   4   3       12.28       11.75      0.79 o 
  -4   4   3        7.58        7.51      0.32 o 
  -3   4   3      193.10      191.90      3.48 o 
  -2   4   3      285.67      282.46      3.83 o 
  -1   4   3       23.76       17.82      0.38 o 
   0   4   3      339.28      338.39      5.75 o 
   1   4   3      116.02      122.22      2.34 o 
   2   4   3      100.22      104.01      2.67 o 
   3   4   3      246.47      264.55      4.77 o 
   4   4   3       26.53       26.85      0.95 o 
   5   4   3        3.87        4.44      0.81 o 
  -6   5   3        0.00       -0.09      0.44 o 
  -5   5   3       14.07       12.80      0.61 o 
  -4   5   3       40.35       37.77      0.98 o 
  -3   5   3       12.11       11.96      0.37 o 
  -2   5   3        5.80        4.35      0.22 o 
  -1   5   3      334.26      345.14      4.64 o 
   0   5   3      282.74      297.26      5.18 o 
   1   5   3      118.84      105.68      5.28 o 
   2   5   3      120.52      112.78      2.33 o 
   3   5   3       81.25       78.13      1.82 o 
   4   5   3        3.36        5.05      0.51 o 
  -6   6   3        0.45        0.39      0.52 o 
  -5   6   3       15.24       13.94      0.61 o 
  -4   6   3        1.20        0.88      0.17 o 
  -3   6   3       53.04       46.81      0.89 o 
  -2   6   3       32.67       30.81      0.86 o 
  -1   6   3       15.95       16.42      0.77 o 
   0   6   3        0.02        0.08      0.18 o 
   1   6   3      164.32      157.69      3.09 o 
   2   6   3       36.97       40.84      2.13 o 
   3   6   3        6.43        4.02      0.46 o 
   4   6   3        8.25        7.93      0.73 o 
  -5   7   3        1.08        1.09      0.46 o 
  -4   7   3       36.74       38.96      1.05 o 
  -3   7   3       22.76       21.92      0.78 o 
  -2   7   3        0.02       -0.05      0.19 o 
  -1   7   3        1.64        1.05      0.26 o 
   0   7   3       89.26       87.53      1.96 o 
   1   7   3       30.27       24.48      1.90 o 
   2   7   3       21.47       20.95      0.86 o 
   3   7   3        9.47       11.94      0.72 o 
  -4   8   3        1.58        2.41      0.32 o 
  -3   8   3        4.76        4.86      0.40 o 
  -2   8   3       25.73       24.57      0.93 o 
  -1   8   3      132.12      136.29      2.81 o 
   0   8   3       89.51       87.06      2.05 o 
   1   8   3      101.94      102.64      2.35 o 
   2   8   3        0.40        0.76      0.34 o 
  -4   9   3        5.58        7.58      0.81 o 
  -3   9   3       10.73        9.07      0.56 o 
  -2   9   3        7.07        5.84      0.66 o 
  -1   9   3       26.06       25.39      0.97 o 
   0   9   3        0.13       -0.11      0.29 o 
   1   9   3        2.80        2.93      0.46 o 
  -3  10   3        0.04        0.15      0.29 o 
  -2  10   3       41.19       44.99      1.38 o 
  -1  10   3      154.80      168.62      3.53 o 
   0  10   3        2.74        2.64      0.48 o 
   0 -10   4        5.16        4.99      0.54 o 
   1 -10   4       27.09       31.32      1.60 o 
   2 -10   4        2.21        2.29      0.59 o 
  -2  -9   4        4.20        3.05      0.49 o 
  -1  -9   4        4.61        4.99      0.53 o 
   0  -9   4       21.31       20.83      0.86 o 
   1  -9   4        4.48        3.91      0.63 o 
   2  -9   4        3.93        3.91      0.63 o 
   3  -9   4        0.01        0.04      0.37 o 
   4  -9   4        0.08       -0.31      0.52 o 
  -3  -8   4        1.06        2.34      0.76 o 
  -2  -8   4       52.59       54.92      1.53 o 
  -1  -8   4       16.08       13.26      1.18 o 
   0  -8   4       60.05       60.76      1.54 o 
   1  -8   4        5.66        5.90      0.54 o 
   2  -8   4        7.53        5.29      0.63 o 
   3  -8   4       95.70       94.64      2.30 o 
   4  -8   4        4.01        2.55      0.44 o 
   5  -8   4        0.00        0.14      0.35 o 
  -2  -7   4        8.78        6.13      0.81 o 
  -1  -7   4        1.93        2.13      0.66 o 
   0  -7   4        2.86        3.49      0.35 o 
   1  -7   4       30.20       30.26      0.83 o 
   2  -7   4        0.95        0.71      0.39 o 
   3  -7   4        1.24        1.83      0.34 o 
   4  -7   4        1.47        1.51      0.37 o 
   5  -7   4       41.29       40.67      1.31 o 
  -4  -6   4        1.49        0.33      0.33 o 
  -3  -6   4        0.06        0.04      0.22 o 
  -2  -6   4       22.56       23.82      0.73 o 
  -1  -6   4        6.56        7.36      0.62 o 
   0  -6   4        2.92        1.63      0.18 o 
   1  -6   4       96.60       96.25      1.54 o 
   2  -6   4       55.71       52.75      0.97 o 
   3  -6   4       10.20       10.69      0.56 o 
   4  -6   4       12.53       13.10      0.68 o 
   5  -6   4        1.05        1.10      0.56 o 
  -5  -5   4        5.46        6.21      0.68 o 
  -4  -5   4       27.42       22.73      1.11 o 
  -3  -5   4      162.66      137.67     11.61 o 
  -2  -5   4      209.89      201.44      2.88 o 
  -1  -5   4       29.71       23.76      0.65 o 
   0  -5   4      145.64      137.23      2.01 o 
   1  -5   4       16.49       15.08      0.41 o 
   2  -5   4        0.40        0.21      0.10 o 
   3  -5   4       21.09       34.10      1.42 o 
   4  -5   4        4.51        2.79      0.36 o 
   5  -5   4       44.84       48.58      1.51 o 
   6  -5   4        0.43        2.03      0.66 o 
  -5  -4   4        1.11        0.48      0.24 o 
  -4  -4   4        1.82        1.75      0.34 o 
  -3  -4   4       17.92       19.41      1.06 o 
  -2  -4   4       20.46       20.01      0.47 o 
  -1  -4   4       37.67       28.61      0.56 o 
   0  -4   4       88.06       87.41      1.59 o 
   1  -4   4      121.98      123.29      1.79 o 
   2  -4   4        6.49        7.27      0.24 o 
   3  -4   4        5.48        6.74      0.41 o 
   4  -4   4        0.08        0.07      0.20 o 
   5  -4   4        9.10        9.02      0.56 o 
   6  -4   4        0.18        0.33      0.46 o 
  -5  -3   4        8.34        6.91      0.49 o 
  -4  -3   4      497.19      520.05      8.68 o 
  -3  -3   4       28.95       30.24      1.04 o 
  -2  -3   4       22.33       18.48      0.42 o 
  -1  -3   4      593.96      624.27      8.14 o 
   0  -3   4      923.11      962.63     12.44 o 
   1  -3   4      175.55      201.28      4.83 o 
   2  -3   4      326.23      316.52      5.17 o 
   3  -3   4       38.39       36.21      0.68 o 
   4  -3   4        2.95        2.88      0.51 o 
   5  -3   4        0.86        0.64      0.24 o 
   6  -3   4       22.29       22.05      1.36 o 
  -6  -2   4        6.40        7.40      0.60 o 
  -5  -2   4       24.31       28.38      0.92 o 
  -4  -2   4       12.83       13.14      0.55 o 
  -3  -2   4      200.12      202.39      2.84 o 
  -2  -2   4       14.07       10.60      0.53 o 
  -1  -2   4      375.66      347.69      4.58 o 
   0  -2   4     1865.66     1821.58     23.42 o 
   1  -2   4      201.48      206.86      3.42 o 
   2  -2   4       12.65       12.34      0.28 o 
   3  -2   4       34.76       30.97      0.60 o 
   4  -2   4       65.71       62.39      1.39 o 
   5  -2   4        2.55        2.84      0.34 o 
   6  -2   4        4.20        4.02      0.74 o 
  -6  -1   4       42.94       49.52      1.39 o 
  -5  -1   4        0.36        0.42      0.38 o 
  -4  -1   4       43.17       39.70      1.19 o 
  -3  -1   4       10.65       11.49      0.57 o 
  -2  -1   4       70.53       81.16      1.19 o 
  -1  -1   4        4.70        6.88      0.23 o 
   0  -1   4     4886.81     4709.81     98.43 o 
   1  -1   4      452.20      430.60      6.80 o 
   2  -1   4        2.46        1.36      0.20 o 
   3  -1   4      115.98      125.22      1.84 o 
   4  -1   4      184.19      192.46      3.81 o 
   5  -1   4        8.24        7.43      0.49 o 
   6  -1   4        0.52        0.79      0.50 o 
  -6   0   4       55.58       57.32      1.52 o 
  -5   0   4        3.78        4.63      0.38 o 
  -4   0   4       46.96       46.24      1.12 o 
  -3   0   4       17.28       20.91      0.61 o 
  -2   0   4       14.32       14.24      0.42 o 
  -1   0   4       10.54       10.44      0.22 o 
   0   0   4      229.37      241.49      3.18 o 
   1   0   4      132.85      123.20      1.71 o 
   2   0   4      165.44      163.92      2.26 o 
   3   0   4        1.87        1.63      0.14 o 
   4   0   4       17.50       14.85      0.51 o 
   5   0   4        1.09        1.17      0.26 o 
   6   0   4        8.80       10.77      1.03 o 
  -6   1   4       13.05       12.91      1.05 o 
  -5   1   4       50.72       53.79      1.33 o 
  -4   1   4        1.19        0.88      0.17 o 
  -3   1   4      317.70      322.24      4.32 o 
  -2   1   4       23.40       26.07      0.45 o 
  -1   1   4      338.87      350.68      4.59 o 
   0   1   4      124.62      125.71      1.71 o 
   1   1   4      111.49      109.13      1.54 o 
   2   1   4      178.24      205.72      3.41 o 
   3   1   4        0.58        0.68      0.12 o 
   4   1   4      145.53      138.67      3.63 o 
   5   1   4       28.76       31.28      1.42 o 
   6   1   4       15.79       15.43      1.14 o 
  -6   2   4        2.63        1.33      0.30 o 
  -5   2   4       63.74       58.07      1.40 o 
  -4   2   4      102.86      110.37      2.14 o 
  -3   2   4       12.86       16.72      0.39 o 
  -2   2   4      198.67      205.18      2.80 o 
  -1   2   4       88.62       79.26      1.15 o 
   0   2   4       74.92       73.54      1.06 o 
   1   2   4       29.40       33.17      0.69 o 
   2   2   4      816.64      937.28     12.21 o 
   3   2   4        3.46        4.06      0.22 o 
   4   2   4       30.65       32.40      0.71 o 
   5   2   4       14.15       15.61      1.11 o 
  -6   3   4        0.65        0.51      0.39 o 
  -5   3   4        0.21        0.37      0.19 o 
  -4   3   4      128.78      127.28      3.07 o 
  -3   3   4       88.16       90.02      1.38 o 
  -2   3   4        5.63        4.05      0.18 o 
  -1   3   4       36.37       32.76      0.57 o 
   0   3   4      935.78      980.92     15.96 o 
   1   3   4      126.48      136.60      1.94 o 
   2   3   4      118.80      103.99      1.63 o 
   3   3   4       32.56       33.09      0.72 o 
   4   3   4        0.33        0.13      0.28 o 
  -6   4   4        0.28        0.22      0.22 o 
  -5   4   4       17.05       15.98      0.67 o 
  -4   4   4        1.87        2.47      0.27 o 
  -3   4   4        1.47        1.64      0.17 o 
  -2   4   4      394.96      411.06      5.48 o 
  -1   4   4       57.88       54.03      0.88 o 
   0   4   4       12.14        9.02      0.42 o 
   1   4   4        9.66       12.76      0.50 o 
   2   4   4       48.17       38.98      1.03 o 
   3   4   4      155.60      155.42      3.97 o 
   4   4   4       18.99       14.73      0.68 o 
   5   4   4       10.22       10.32      1.07 o 
  -6   5   4        2.32        2.60      0.66 o 
  -5   5   4        6.75        5.19      0.40 o 
  -4   5   4       18.08       18.05      0.63 o 
  -3   5   4       20.95       19.71      0.49 o 
  -2   5   4       57.01       53.46      0.93 o 
  -1   5   4      259.60      262.93      4.61 o 
   0   5   4      157.03      187.95      3.44 o 
   1   5   4       67.16       63.32      1.45 o 
   2   5   4      116.74      117.93      2.43 o 
   3   5   4       43.46       47.31      1.65 o 
   4   5   4        0.02        0.13      0.27 o 
  -6   6   4       17.59       17.64      1.27 o 
  -5   6   4        9.75       11.97      0.58 o 
  -4   6   4        2.91        3.08      0.25 o 
  -3   6   4        8.90        9.12      0.35 o 
  -2   6   4        3.07        3.35      0.29 o 
  -1   6   4      127.42      136.56      2.65 o 
   0   6   4      175.84      179.21      3.39 o 
   1   6   4       34.66       30.45      0.96 o 
   2   6   4      484.75      481.89      8.38 o 
   3   6   4        0.00        0.04      0.25 o 
   4   6   4       48.73       57.64      1.64 o 
  -5   7   4        0.88        0.92      0.26 o 
  -4   7   4        0.20        0.34      0.19 o 
  -3   7   4       36.90       39.74      1.06 o 
  -2   7   4       81.14       80.55      1.78 o 
  -1   7   4       98.59       97.66      2.09 o 
   0   7   4       68.50       61.59      1.53 o 
   1   7   4      105.58      102.49      4.67 o 
   2   7   4        9.92        8.16      0.59 o 
   3   7   4       24.16       24.82      1.01 o 
  -4   8   4       30.48       34.18      1.03 o 
  -3   8   4        9.42       10.78      0.56 o 
  -2   8   4        0.10        0.22      0.22 o 
  -1   8   4        8.93        8.49      0.55 o 
   0   8   4      153.52      153.02      3.15 o 
   1   8   4       19.55       18.74      0.83 o 
   2   8   4        2.21        3.43      0.48 o 
  -4   9   4       14.56       17.40      0.94 o 
  -3   9   4        0.10       -0.04      0.23 o 
  -2   9   4        0.00       -0.31      0.21 o 
  -1   9   4        5.30        6.31      0.54 o 
   0   9   4       95.58       97.60      2.32 o 
   1   9   4        0.05        0.32      0.52 o 
  -2  10   4        1.65        1.79      0.71 o 
  -1  10   4       12.55       13.78      0.80 o 
   0 -10   5        0.16        0.17      0.46 o 
   1 -10   5        0.02       -0.22      0.48 o 
   2 -10   5        1.94        2.32      0.63 o 
  -1  -9   5       20.02       16.61      0.80 o 
   0  -9   5      103.02      106.13      2.39 o 
   1  -9   5        2.64        2.75      0.61 o 
   2  -9   5        2.66        1.57      0.50 o 
   3  -9   5       22.77       24.18      1.60 o 
   4  -9   5        8.64        9.29      1.11 o 
  -3  -8   5       10.62        8.52      1.11 o 
  -2  -8   5        0.40        0.15      0.29 o 
  -1  -8   5       24.30       21.76      0.85 o 
   0  -8   5       20.88       18.28      0.76 o 
   1  -8   5        5.76        6.21      0.68 o 
   2  -8   5       17.66       15.45      0.98 o 
   3  -8   5        2.61        2.48      0.40 o 
   4  -8   5        3.67        4.22      0.51 o 
  -3  -7   5        0.73        0.44      0.31 o 
  -2  -7   5       85.67       82.14      2.52 o 
  -1  -7   5      170.98      162.14      3.16 o 
   0  -7   5        0.16        0.28      0.24 o 
   1  -7   5        3.29        3.41      0.35 o 
   2  -7   5      132.02      132.45      2.52 o 
   3  -7   5       18.49       19.84      0.80 o 
   4  -7   5        5.24        5.29      0.51 o 
   5  -7   5        0.43        0.37      0.37 o 
  -4  -6   5       17.33       17.05      1.01 o 
  -3  -6   5       61.98       61.45      2.08 o 
  -2  -6   5      159.10      155.26      2.90 o 
  -1  -6   5        4.91        5.20      0.50 o 
   0  -6   5       13.03       10.36      0.38 o 
   1  -6   5        6.79        6.32      0.30 o 
   2  -6   5        0.29        0.04      0.22 o 
   3  -6   5        8.63        8.65      1.06 o 
   4  -6   5       37.74       34.37      1.90 o 
   5  -6   5        3.03        3.22      0.45 o 
  -4  -5   5        0.56        0.28      0.28 o 
  -3  -5   5      111.68      110.20      2.21 o 
  -2  -5   5       15.46       17.32      0.47 o 
  -1  -5   5       18.68       13.72      0.46 o 
   0  -5   5       31.17       34.04      0.68 o 
   1  -5   5      129.08      133.00      1.97 o 
   2  -5   5        4.25        3.56      0.32 o 
   3  -5   5      144.37      141.78      2.71 o 
   4  -5   5        0.15        0.55      0.25 o 
   5  -5   5        0.19        0.49      0.31 o 
   6  -5   5        5.51        5.05      0.85 o 
  -5  -4   5       24.29       22.72      0.86 o 
  -4  -4   5      195.71      207.17      3.83 o 
  -3  -4   5      113.33      109.59      2.16 o 
  -2  -4   5       33.97       29.31      1.03 o 
  -1  -4   5       34.58       40.90      0.73 o 
   0  -4   5       26.14       30.18      0.57 o 
   1  -4   5        0.06        0.03      0.08 o 
   2  -4   5        0.94        1.11      0.10 o 
   3  -4   5       20.06       19.99      0.68 o 
   4  -4   5        0.07        0.07      0.32 o 
   5  -4   5        0.50        0.02      0.23 o 
   6  -4   5        7.75        9.00      0.98 o 
  -5  -3   5       20.51       19.75      1.73 o 
  -4  -3   5       45.80       44.95      1.91 o 
  -3  -3   5        2.80        3.31      0.37 o 
  -2  -3   5      150.64      145.62      2.09 o 
  -1  -3   5      126.74      120.62      1.73 o 
   0  -3   5      349.75      343.54      4.56 o 
   1  -3   5      564.60      575.90      7.56 o 
   2  -3   5       95.93       88.66      1.72 o 
   3  -3   5      137.82      132.77      5.11 o 
   4  -3   5       36.07       37.74      1.02 o 
   5  -3   5       74.59       73.26      4.77 o 
   6  -3   5        0.00        0.55      0.50 o 
  -6  -2   5       11.58       13.82      0.85 o 
  -5  -2   5      118.78      122.41      2.51 o 
  -4  -2   5        1.83        0.57      0.19 o 
  -3  -2   5        6.94        9.02      0.40 o 
  -2  -2   5      457.56      519.44      6.83 o 
  -1  -2   5      491.96      514.86      6.73 o 
   0  -2   5     1126.11     1160.99     14.98 o 
   1  -2   5       22.84       23.28      0.59 o 
   2  -2   5       84.01       85.86      1.63 o 
   3  -2   5       24.72       25.23      0.72 o 
   4  -2   5        2.20        2.03      0.43 o 
   5  -2   5       27.09       30.27      1.62 o 
   6  -2   5        3.36        3.28      0.72 o 
  -6  -1   5        5.37        3.84      0.73 o 
  -5  -1   5        0.28        0.43      0.23 o 
  -4  -1   5        4.81        4.06      0.32 o 
  -3  -1   5       28.45       23.12      0.66 o 
  -2  -1   5      859.40      973.66     15.46 o 
  -1  -1   5       12.84       13.89      0.42 o 
   0  -1   5      913.48      892.71     11.54 o 
   1  -1   5     1627.02     1592.30     24.62 o 
   2  -1   5      125.80      131.78      2.87 o 
   3  -1   5        6.29        4.82      0.20 o 
   4  -1   5        3.55        4.51      0.34 o 
   5  -1   5      134.92      136.63      2.66 o 
   6  -1   5        0.26        1.09      0.55 o 
  -6   0   5       10.20       10.35      0.76 o 
  -5   0   5        2.88        3.06      0.64 o 
  -4   0   5        0.17        0.21      0.13 o 
  -3   0   5      493.76      525.66      8.57 o 
  -2   0   5       53.96       57.98      1.15 o 
  -1   0   5       20.89       25.66      0.43 o 
   0   0   5       10.05        9.63      0.21 o 
   1   0   5      801.76      824.47     10.68 o 
   2   0   5      122.21      128.10      1.85 o 
   3   0   5      383.90      409.60      5.48 o 
   4   0   5       56.80       55.37      1.00 o 
   5   0   5        2.79        2.93      0.34 o 
   6   0   5       31.50       32.90      1.66 o 
  -6   1   5        0.32        0.16      0.22 o 
  -5   1   5        3.15        3.45      0.34 o 
  -4   1   5       26.79       21.49      1.54 o 
  -3   1   5        0.14        0.49      0.15 o 
  -2   1   5      193.24      182.40      2.49 o 
  -1   1   5       10.12        7.05      0.60 o 
   0   1   5      379.54      374.52      4.91 o 
   1   1   5      276.10      300.81      4.01 o 
   2   1   5       87.23       81.65      1.27 o 
   3   1   5        0.30        0.05      0.10 o 
   4   1   5      121.92      118.87      1.85 o 
   5   1   5      161.17      168.20      6.18 o 
  -6   2   5        4.60        5.22      0.45 o 
  -5   2   5       28.59       22.18      0.77 o 
  -4   2   5        2.29        1.49      0.21 o 
  -3   2   5        1.25        1.65      0.19 o 
  -2   2   5       82.09       75.13      1.13 o 
  -1   2   5       14.12       13.09      0.30 o 
   0   2   5      212.36      203.83      2.75 o 
   1   2   5        0.48        0.39      0.09 o 
   2   2   5        5.40        5.73      0.44 o 
   3   2   5       29.35       24.93      0.86 o 
   4   2   5       93.53       91.08      1.86 o 
   5   2   5       14.17       12.06      0.79 o 
  -6   3   5       12.69       12.72      0.64 o 
  -5   3   5        5.55        4.89      0.39 o 
  -4   3   5      236.86      234.43      4.13 o 
  -3   3   5        4.71        3.25      0.18 o 
  -2   3   5        6.48        5.63      0.24 o 
  -1   3   5       19.07       15.60      0.78 o 
   0   3   5      442.95      496.48      8.48 o 
   1   3   5      216.61      270.73      3.67 o 
   2   3   5        0.20        0.00      0.10 o 
   3   3   5      214.67      208.73      3.83 o 
   4   3   5      451.35      470.93      8.13 o 
   5   3   5        7.85        6.95      0.85 o 
  -6   4   5        0.20        0.45      0.25 o 
  -5   4   5       46.81       46.44      2.13 o 
  -4   4   5        1.56        1.77      0.25 o 
  -3   4   5       50.73       47.44      0.86 o 
  -2   4   5       47.40       53.73      0.91 o 
  -1   4   5      296.10      320.66      4.98 o 
   0   4   5       15.77       12.94      0.48 o 
   1   4   5       11.57       11.42      0.48 o 
   2   4   5        4.23        4.49      0.36 o 
   3   4   5      257.43      245.27      4.50 o 
   4   4   5        1.04        2.38      0.36 o 
  -6   5   5        7.05        8.36      0.71 o 
  -5   5   5       23.22       19.85      0.73 o 
  -4   5   5        0.52        1.44      0.63 o 
  -3   5   5        8.70       10.23      0.71 o 
  -2   5   5       17.11       17.07      0.44 o 
  -1   5   5      124.57      122.16      3.78 o 
   0   5   5        5.03        7.77      0.41 o 
   1   5   5      137.50      127.85      2.54 o 
   2   5   5      110.04       99.92      3.62 o 
   3   5   5      157.50      154.24      3.12 o 
   4   5   5       19.97       18.11      1.45 o 
  -6   6   5        2.39        1.66      0.68 o 
  -5   6   5        2.88        3.15      0.36 o 
  -4   6   5       42.52       46.50      1.18 o 
  -3   6   5       95.65       95.88      1.56 o 
  -2   6   5       17.51       16.69      1.22 o 
  -1   6   5       39.46       49.00      1.43 o 
   0   6   5       16.20       17.80      0.91 o 
   1   6   5        1.18        1.82      0.32 o 
   2   6   5       14.92       12.01      0.65 o 
   3   6   5       21.77       23.80      0.93 o 
  -5   7   5        1.23        1.53      0.39 o 
  -4   7   5       30.65       27.39      1.22 o 
  -3   7   5        6.22        6.86      0.54 o 
  -2   7   5        0.51        0.50      0.22 o 
  -1   7   5       28.65       24.90      0.97 o 
   0   7   5       43.57       40.78      1.89 o 
   1   7   5      205.89      209.26      4.06 o 
   2   7   5        0.00       -0.36      0.24 o 
   3   7   5        1.00        1.42      0.52 o 
  -5   8   5        0.11        0.83      0.33 o 
  -4   8   5        2.28        3.15      0.36 o 
  -3   8   5      101.04       98.19      2.79 o 
  -2   8   5        0.67        0.95      0.51 o 
  -1   8   5        4.80        6.18      0.50 o 
   0   8   5       30.64       30.04      1.57 o 
   1   8   5        4.37        4.45      0.50 o 
   2   8   5        1.42        1.31      0.38 o 
  -4   9   5        7.66        7.81      0.55 o 
  -3   9   5        0.18        0.79      0.30 o 
  -2   9   5       12.58       14.23      0.72 o 
  -1   9   5       45.68       46.82      1.38 o 
   0   9   5        5.31        5.11      0.54 o 
   1   9   5        0.29       -0.05      0.30 o 
  -2  10   5        0.08        0.11      0.30 o 
  -1  10   5        4.15        5.83      0.83 o 
   1 -10   6       20.09       23.54      1.42 o 
   2 -10   6        0.23       -0.33      0.46 o 
  -1  -9   6        3.12        3.32      0.46 o 
   0  -9   6        0.29       -0.37      0.43 o 
   1  -9   6        1.49        2.08      0.55 o 
   2  -9   6        2.29        2.78      0.59 o 
   3  -9   6        7.98        7.91      1.07 o 
  -2  -8   6       64.82       68.17      1.76 o 
  -1  -8   6       73.09       68.75      3.96 o 
   0  -8   6        9.17        9.36      0.93 o 
   1  -8   6        0.89        1.33      0.44 o 
   2  -8   6        3.88        3.23      0.37 o 
   3  -8   6        1.81        1.43      0.35 o 
   4  -8   6        5.73        6.70      0.79 o 
  -3  -7   6        3.99        5.86      0.61 o 
  -2  -7   6        0.00        0.42      0.37 o 
  -1  -7   6       40.27       39.95      1.13 o 
   0  -7   6        0.00        0.25      0.14 o 
   1  -7   6        1.29        1.39      0.24 o 
   2  -7   6       36.42       34.59      1.33 o 
   3  -7   6        1.18        1.40      0.34 o 
   4  -7   6        8.79        7.88      0.59 o 
   5  -7   6       17.31       20.22      0.99 o 
  -4  -6   6        0.45       -0.22      0.24 o 
  -3  -6   6       81.93       81.50      2.58 o 
  -2  -6   6       50.19       46.86      2.23 o 
  -1  -6   6       24.11       21.88      0.54 o 
   0  -6   6        1.11        0.86      0.25 o 
   1  -6   6        6.87        6.04      0.29 o 
   2  -6   6       20.57       21.56      1.92 o 
   3  -6   6       83.14       83.29      1.87 o 
   4  -6   6        1.39        1.38      0.32 o 
   5  -6   6        0.47        1.29      0.36 o 
  -4  -5   6       35.38       42.54      1.68 o 
  -3  -5   6       38.49       37.72      1.03 o 
  -2  -5   6       10.43        9.35      0.34 o 
  -1  -5   6        1.36        1.01      0.13 o 
   0  -5   6      185.52      185.61      3.21 o 
   1  -5   6      176.37      181.90      2.61 o 
   2  -5   6        8.63        9.74      0.47 o 
   3  -5   6        3.73        4.43      0.40 o 
   4  -5   6      138.23      144.70      2.85 o 
   5  -5   6        4.58        5.48      0.49 o 
  -5  -4   6        4.78        4.03      0.54 o 
  -4  -4   6        8.05        6.95      0.47 o 
  -3  -4   6        0.00       -0.10      0.15 o 
  -2  -4   6        3.33        4.36      0.26 o 
  -1  -4   6        0.02       -0.07      0.07 o 
   0  -4   6      139.57      109.53      1.61 o 
   1  -4   6      303.73      283.91      3.90 o 
   2  -4   6      132.88      139.96      2.59 o 
   3  -4   6       11.99       13.83      0.58 o 
   4  -4   6        7.95        5.81      0.45 o 
   5  -4   6        5.85        6.36      0.84 o 
   6  -4   6        3.44        3.78      0.72 o 
  -5  -3   6        0.14        0.09      0.19 o 
  -4  -3   6       21.44       18.91      0.96 o 
  -3  -3   6        3.23        3.37      0.46 o 
  -2  -3   6       47.95       46.48      0.81 o 
  -1  -3   6      252.85      282.69      3.82 o 
   0  -3   6      262.00      249.69      3.40 o 
   1  -3   6      320.29      281.34      3.81 o 
   2  -3   6      193.72      187.57      3.33 o 
   3  -3   6      186.21      169.91     11.27 o 
   4  -3   6        1.36        0.58      0.21 o 
   5  -3   6       11.16        9.67      0.57 o 
   6  -3   6       26.78       28.20      1.60 o 
  -6  -2   6        0.06        0.15      0.30 o 
  -5  -2   6      118.34      111.84      2.43 o 
  -4  -2   6       10.69       10.06      0.50 o 
  -3  -2   6       49.47       45.28      1.19 o 
  -2  -2   6       15.69       24.37      0.48 o 
  -1  -2   6       67.33       64.40      1.24 o 
   0  -2   6      164.72      168.26      2.45 o 
   1  -2   6        4.05        3.49      0.23 o 
   2  -2   6       21.40       24.08      0.66 o 
   3  -2   6      241.41      214.02      8.88 o 
   4  -2   6        4.80        5.13      0.39 o 
   5  -2   6       30.88       31.52      1.81 o 
   6  -2   6        0.36        1.07      0.55 o 
  -6  -1   6        1.29        1.63      0.54 o 
  -5  -1   6       11.43       10.41      0.55 o 
  -4  -1   6       72.56       74.10      1.62 o 
  -3  -1   6       13.95       14.07      0.91 o 
  -2  -1   6      187.85      192.61      3.31 o 
  -1  -1   6      674.65      728.02      9.45 o 
   0  -1   6      353.21      379.44      4.99 o 
   1  -1   6        0.58        0.29      0.16 o 
   2  -1   6       17.00       17.19      0.38 o 
   3  -1   6       10.81        9.54      0.42 o 
   4  -1   6        0.60        0.77      0.22 o 
   5  -1   6       17.69       21.62      0.78 o 
   6  -1   6       82.93       87.90      3.04 o 
  -6   0   6       15.95       12.60      0.68 o 
  -5   0   6        7.09        7.46      0.83 o 
  -4   0   6       35.92       36.30      0.97 o 
  -3   0   6       80.10       85.10      2.14 o 
  -2   0   6       95.98      104.58      1.91 o 
  -1   0   6        6.27        5.44      0.19 o 
   0   0   6     1018.26     1151.24     14.83 o 
   1   0   6      117.56      124.24      1.75 o 
   2   0   6      193.52      215.44      2.98 o 
   3   0   6       97.62       93.90      1.49 o 
   4   0   6       10.67       11.61      0.52 o 
   5   0   6       13.28       14.03      1.23 o 
  -6   1   6       17.16       19.27      1.13 o 
  -5   1   6        3.20        1.51      0.27 o 
  -4   1   6        0.11        0.31      0.15 o 
  -3   1   6      483.55      546.63      8.92 o 
  -2   1   6      311.87      348.13      4.62 o 
  -1   1   6        0.17        0.10      0.07 o 
   0   1   6        0.06        1.03      0.37 o 
   1   1   6       82.04       84.19      1.26 o 
   2   1   6        7.66        4.80      0.23 o 
   3   1   6        0.64        0.55      0.14 o 
   4   1   6       82.43       83.82      1.76 o 
   5   1   6      177.82      191.44      8.53 o 
  -6   2   6       22.36       21.26      1.52 o 
  -5   2   6       17.91       16.03      0.66 o 
  -4   2   6        5.56        6.09      0.38 o 
  -3   2   6       37.48       36.08      2.34 o 
  -2   2   6       49.86       44.92      0.75 o 
  -1   2   6      226.18      254.85      3.42 o 
   0   2   6      459.49      482.41      6.34 o 
   1   2   6      836.55      943.63     12.25 o 
   2   2   6       23.44       18.38      0.46 o 
   3   2   6       79.41       78.07      2.03 o 
   4   2   6        0.49        0.42      0.20 o 
   5   2   6        4.73        3.52      0.52 o 
  -6   3   6       28.77       25.83      0.93 o 
  -5   3   6       44.56       46.34      1.24 o 
  -4   3   6       10.80       11.55      0.50 o 
  -3   3   6        1.75        1.54      0.14 o 
  -2   3   6       56.89       50.31      1.13 o 
  -1   3   6       21.98       20.02      0.42 o 
   0   3   6       87.70       96.12      1.41 o 
   1   3   6      107.45      115.74      1.70 o 
   2   3   6      230.72      217.75      3.08 o 
   3   3   6       72.69       67.35      2.12 o 
   4   3   6       80.70       76.77      1.78 o 
   5   3   6       13.01       14.93      0.96 o 
  -6   4   6        0.32        0.21      0.22 o 
  -5   4   6      182.04      187.03      3.54 o 
  -4   4   6       25.78       27.16      1.03 o 
  -3   4   6        8.59        9.46      0.32 o 
  -2   4   6      111.06      128.38      1.89 o 
  -1   4   6       25.82       26.26      0.53 o 
   0   4   6      713.12      793.43     13.07 o 
   1   4   6        2.19        1.16      0.21 o 
   2   4   6      104.95      111.89      2.29 o 
   3   4   6      137.68      128.54      2.63 o 
   4   4   6        0.02        0.33      0.27 o 
  -6   5   6       23.11       21.84      0.87 o 
  -5   5   6        0.19        0.18      0.19 o 
  -4   5   6        2.30        1.78      0.47 o 
  -3   5   6      221.61      214.37      3.07 o 
  -2   5   6       44.12       46.34      0.85 o 
  -1   5   6        6.74        5.76      0.35 o 
   0   5   6        7.79        9.89      1.84 o 
   1   5   6      176.18      164.53      3.81 o 
   2   5   6      240.36      235.25      4.36 o 
   3   5   6        0.45        1.53      0.33 o 
   4   5   6        6.38        8.27      0.61 o 
  -5   6   6       14.98       14.51      0.66 o 
  -4   6   6        8.70        8.00      0.46 o 
  -3   6   6        8.85        7.28      0.41 o 
  -2   6   6      129.91      129.66      3.31 o 
  -1   6   6       11.54       10.43      0.69 o 
   0   6   6        4.56        4.89      0.40 o 
   1   6   6       39.13       37.45      1.12 o 
   2   6   6       22.16       18.55      0.79 o 
   3   6   6        2.30        3.41      0.45 o 
  -5   7   6        4.86        6.73      0.63 o 
  -4   7   6        8.13        7.61      0.66 o 
  -3   7   6        0.75        1.82      0.27 o 
  -2   7   6        0.49        0.47      0.21 o 
  -1   7   6        8.65        8.84      0.52 o 
   0   7   6      154.31      147.99      5.12 o 
   1   7   6        1.26        1.04      0.30 o 
   2   7   6        7.76        8.23      0.61 o 
   3   7   6        0.11        0.27      0.35 o 
  -4   8   6        0.18        0.63      0.33 o 
  -3   8   6        0.75        0.82      0.25 o 
  -2   8   6        1.45        1.46      0.30 o 
  -1   8   6        0.02       -0.08      0.24 o 
   0   8   6        0.69        0.42      0.28 o 
   1   8   6        6.54        7.38      0.59 o 
   2   8   6        0.52        0.55      0.40 o 
  -4   9   6        6.50        6.34      0.70 o 
  -3   9   6        0.63        0.80      0.28 o 
  -2   9   6        0.52        0.42      0.28 o 
  -1   9   6        1.27        1.29      0.36 o 
   0   9   6        7.35        7.96      0.62 o 
   1   9   6        0.30        0.18      0.33 o 
   1 -10   7        3.09        4.57      0.79 o 
  -1  -9   7        0.00        0.09      0.31 o 
   0  -9   7        4.93        4.81      0.72 o 
   1  -9   7       10.02        9.57      0.90 o 
   3  -9   7       32.15       35.79      1.97 o 
  -2  -8   7        2.85        3.34      0.72 o 
  -1  -8   7        0.14        0.23      0.29 o 
   0  -8   7       14.65       14.34      0.67 o 
   1  -8   7        0.90        1.33      0.46 o 
   2  -8   7       12.00       12.06      0.66 o 
   3  -8   7        6.66        5.66      0.83 o 
   4  -8   7       13.07       14.39      0.80 o 
  -3  -7   7        7.06        8.41      0.68 o 
  -2  -7   7        0.54        0.43      0.24 o 
  -1  -7   7       16.57       19.18      0.75 o 
   0  -7   7        0.33        0.36      0.17 o 
   1  -7   7       30.65       31.26      1.05 o 
   2  -7   7        3.70        3.59      0.44 o 
   3  -7   7        2.61        3.14      0.51 o 
   4  -7   7        0.03        0.87      0.33 o 
   5  -7   7        3.08        2.82      0.46 o 
  -4  -6   7       17.13       17.97      1.03 o 
  -3  -6   7        0.03        0.09      0.22 o 
  -2  -6   7       25.18       25.47      0.63 o 
  -1  -6   7        0.82        0.99      0.16 o 
   0  -6   7        5.80        5.69      0.55 o 
   1  -6   7       52.85       47.90      1.30 o 
   2  -6   7       21.88       23.08      2.20 o 
   3  -6   7        3.90        3.54      0.50 o 
   4  -6   7        0.08        0.22      0.26 o 
   5  -6   7        1.69        1.31      0.39 o 
  -4  -5   7        1.50        1.39      0.54 o 
  -3  -5   7       55.87       57.92      2.04 o 
  -2  -5   7        0.07        0.85      0.17 o 
  -1  -5   7       49.49       47.29      0.93 o 
   0  -5   7        3.29        2.82      0.18 o 
   1  -5   7      137.53      144.78      2.59 o 
   2  -5   7        3.00        2.24      0.30 o 
   3  -5   7       14.69       13.47      1.09 o 
   4  -5   7        2.42        2.49      0.36 o 
   5  -5   7        1.21        1.87      0.47 o 
  -5  -4   7        0.82        1.06      0.29 o 
  -4  -4   7       80.43       80.22      2.64 o 
  -3  -4   7        0.68        0.44      0.43 o 
  -2  -4   7       71.96       65.10      1.10 o 
  -1  -4   7       21.78       24.06      0.52 o 
   0  -4   7      317.19      320.46      5.28 o 
   1  -4   7       98.93       88.18      1.38 o 
   2  -4   7        1.95        1.72      0.26 o 
   3  -4   7        8.14        6.83      0.46 o 
   4  -4   7       33.53       31.15      1.50 o 
   5  -4   7       24.50       22.22      0.86 o 
  -5  -3   7        1.69        2.56      0.36 o 
  -4  -3   7       73.17       71.38      1.65 o 
  -3  -3   7       65.36       78.26      1.66 o 
  -2  -3   7       10.11       11.29      0.33 o 
  -1  -3   7      327.22      359.57      6.08 o 
   0  -3   7      102.90      119.07      1.74 o 
   1  -3   7      627.57      628.00     10.20 o 
   2  -3   7       91.89       84.27      2.09 o 
   3  -3   7        6.59        6.49      0.41 o 
   4  -3   7       25.91       25.55      0.83 o 
   5  -3   7        3.22        3.28      0.38 o 
   6  -3   7        2.56        4.96      0.85 o 
  -5  -2   7        3.75        2.49      0.47 o 
  -4  -2   7      136.59      133.14      2.62 o 
  -3  -2   7        0.76        0.75      0.17 o 
  -2  -2   7        5.92        5.22      0.22 o 
  -1  -2   7      335.76      380.58      5.07 o 
   0  -2   7       97.37      106.42      1.55 o 
   1  -2   7       35.72       36.28      1.44 o 
   2  -2   7       67.50       73.56      1.50 o 
   3  -2   7       43.66       46.29      1.10 o 
   4  -2   7      243.91      250.30      4.40 o 
   5  -2   7       28.09       30.17      0.98 o 
   6  -2   7        1.66        3.04      0.72 o 
  -6  -1   7        6.61        6.03      0.51 o 
  -5  -1   7      104.04      109.39      2.33 o 
  -4  -1   7       58.55       57.22      1.43 o 
  -3  -1   7      153.44      135.27      3.44 o 
  -2  -1   7      304.96      353.21      4.71 o 
  -1  -1   7        5.90        9.45      0.32 o 
   0  -1   7        8.09        9.90      0.31 o 
   1  -1   7      202.65      210.08      2.85 o 
   2  -1   7      156.16      155.88      2.21 o 
   3  -1   7      125.54      115.19      4.74 o 
   4  -1   7        0.79        0.42      0.42 o 
   5  -1   7       32.61       36.85      1.08 o 
  -6   0   7       21.79       24.85      0.92 o 
  -5   0   7      119.14      112.98      2.37 o 
  -4   0   7       58.35       44.42      1.13 o 
  -3   0   7      248.18      269.13      4.61 o 
  -2   0   7      458.09      482.94      7.85 o 
  -1   0   7      267.79      293.68      3.91 o 
   0   0   7     1003.54     1098.29     14.17 o 
   1   0   7      205.27      223.66      3.04 o 
   2   0   7      894.77     1015.62     13.20 o 
   3   0   7       27.27       27.01      0.65 o 
   4   0   7        0.45        0.32      0.18 o 
   5   0   7       46.13       50.44      1.33 o 
  -6   1   7       13.70       13.69      0.69 o 
  -5   1   7      154.72      161.86      3.14 o 
  -4   1   7      274.99      282.06      4.92 o 
  -3   1   7        6.67        6.33      0.66 o 
  -2   1   7       39.39       43.68      1.37 o 
  -1   1   7       75.29       73.81      1.37 o 
   0   1   7      141.32      144.75      2.03 o 
   1   1   7      181.65      202.72      2.79 o 
   2   1   7      207.21      233.52      3.25 o 
   3   1   7       51.06       48.78      0.93 o 
   4   1   7      130.95      129.66      2.51 o 
   5   1   7       21.89       23.55      0.86 o 
  -6   2   7       27.86       26.57      0.96 o 
  -5   2   7        0.18        0.29      0.20 o 
  -4   2   7      351.67      370.00      6.30 o 
  -3   2   7      517.32      540.14      8.83 o 
  -2   2   7        8.30       12.16      0.31 o 
  -1   2   7      741.46      843.83     10.96 o 
   0   2   7        0.86        2.19      0.36 o 
   1   2   7      633.19      736.76      9.63 o 
   2   2   7      352.66      378.62      5.13 o 
   3   2   7        3.40        4.45      0.48 o 
   4   2   7       56.94       56.05      1.72 o 
   5   2   7       10.84       14.75      0.94 o 
  -6   3   7        4.60        6.89      0.64 o 
  -5   3   7       80.13       75.97      2.07 o 
  -4   3   7       13.95       16.69      0.63 o 
  -3   3   7      132.55      126.83      1.88 o 
  -2   3   7       98.45       97.36      1.48 o 
  -1   3   7       97.09      111.81      1.64 o 
   0   3   7       86.17       98.40      1.55 o 
   1   3   7        1.12        0.46      0.11 o 
   2   3   7       80.21       91.27      1.90 o 
   3   3   7      226.30      217.91      4.02 o 
   4   3   7       29.21       30.52      1.05 o 
   5   3   7        3.01        3.54      0.57 o 
  -6   4   7        0.51        0.34      0.40 o 
  -5   4   7       15.22       16.91      0.70 o 
  -4   4   7      132.23      125.27      2.46 o 
  -3   4   7        9.32        8.63      0.32 o 
  -2   4   7       27.41       26.30      0.57 o 
  -1   4   7       20.23       22.35      0.49 o 
   0   4   7       19.13       24.29      1.09 o 
   1   4   7      109.91      106.96      5.77 o 
   2   4   7        5.63        3.51      0.34 o 
   3   4   7        3.29        2.42      0.35 o 
   4   4   7        2.02        3.36      0.41 o 
  -6   5   7        0.10        0.26      0.23 o 
  -5   5   7       59.18       65.38      1.60 o 
  -4   5   7       10.66       10.65      0.52 o 
  -3   5   7      154.66      155.40      2.32 o 
  -2   5   7        0.15        0.09      0.10 o 
  -1   5   7       72.84       74.84      2.78 o 
   0   5   7        4.62        3.43      0.52 o 
   1   5   7      121.87      115.75      2.39 o 
   2   5   7        2.67        3.19      0.38 o 
   3   5   7       52.99       46.60      1.73 o 
   4   5   7        3.92        3.72      0.57 o 
  -5   6   7       14.84       14.51      2.12 o 
  -4   6   7        0.43        0.46      0.37 o 
  -3   6   7        8.64        8.22      0.44 o 
  -2   6   7       26.29       22.19      0.73 o 
  -1   6   7        1.10        1.23      0.25 o 
   0   6   7        8.64        7.21      0.47 o 
   1   6   7        4.71        5.23      0.79 o 
   2   6   7        2.42        1.55      0.36 o 
   3   6   7        4.03        3.46      0.69 o 
  -5   7   7       33.85       34.26      1.46 o 
  -4   7   7        0.36        0.70      0.33 o 
  -3   7   7       15.49       13.37      0.60 o 
  -2   7   7       14.01       14.58      0.63 o 
  -1   7   7       27.17       28.18      0.94 o 
   0   7   7        8.55        8.87      0.73 o 
   1   7   7       84.58       86.39      2.06 o 
   2   7   7        0.09        0.38      0.33 o 
  -4   8   7        5.73        5.35      0.63 o 
  -3   8   7        0.67        0.67      0.25 o 
  -2   8   7        1.83        1.91      0.34 o 
  -1   8   7       80.34       80.59      1.94 o 
   0   8   7        0.61        0.38      0.48 o 
   1   8   7        6.21        5.92      0.56 o 
   2   8   7        2.61        2.62      0.49 o 
  -3   9   7        3.64        4.69      0.62 o 
  -2   9   7        0.67        1.33      0.35 o 
  -1   9   7        3.63        3.87      0.47 o 
   0   9   7        3.23        2.66      0.44 o 
  -1  -9   8        8.54        9.06      0.67 o 
   0  -9   8       10.20       11.30      0.96 o 
   1  -9   8        0.23        0.26      0.44 o 
   2  -9   8        9.92       10.42      1.14 o 
   3  -9   8        7.89        8.35      1.11 o 
  -2  -8   8        0.03        0.42      0.48 o 
  -1  -8   8       13.64       13.04      0.99 o 
   0  -8   8       31.13       31.20      1.44 o 
   1  -8   8        0.53        0.74      0.26 o 
   2  -8   8       12.78       12.88      0.71 o 
   3  -8   8        4.26        5.06      0.75 o 
   4  -8   8        1.02        1.19      0.39 o 
  -3  -7   8        2.86        3.47      0.52 o 
  -2  -7   8        0.73        1.20      0.33 o 
  -1  -7   8       11.91       12.81      0.75 o 
   0  -7   8       13.29       13.23      0.90 o 
   1  -7   8        3.08        3.39      0.46 o 
   2  -7   8       12.03       12.09      0.64 o 
   3  -7   8        0.09       -0.29      0.25 o 
   4  -7   8        5.98        6.15      0.57 o 
  -4  -6   8        1.84        2.27      0.50 o 
  -3  -6   8       11.70       11.50      0.76 o 
  -2  -6   8        2.08        1.87      0.27 o 
  -1  -6   8      192.51      183.47      2.69 o 
   0  -6   8        6.84        5.60      0.30 o 
   1  -6   8        4.65        3.66      0.37 o 
   2  -6   8        3.04        3.10      0.48 o 
   3  -6   8        0.02        0.21      0.30 o 
   4  -6   8        5.08        7.07      0.55 o 
   5  -6   8        7.21        5.82      0.56 o 
  -4  -5   8        5.54        9.44      0.55 o 
  -3  -5   8       43.33       45.98      1.21 o 
  -2  -5   8      164.31      169.14      2.50 o 
  -1  -5   8       45.44       48.77      0.90 o 
   0  -5   8       43.93       42.73      0.95 o 
   1  -5   8       32.01       25.39      2.38 o 
   2  -5   8       11.34       10.78      0.53 o 
   3  -5   8        7.19        6.72      0.48 o 
   4  -5   8        4.35        4.89      0.45 o 
   5  -5   8       12.79       14.03      0.75 o 
  -5  -4   8       36.88       40.31      1.24 o 
  -4  -4   8        0.04        0.14      0.21 o 
  -3  -4   8      134.17      132.23      2.79 o 
  -2  -4   8       73.10       69.08      1.17 o 
  -1  -4   8       49.07       55.58      0.95 o 
   0  -4   8      576.37      625.79      8.28 o 
   1  -4   8       47.05       41.13      1.02 o 
   2  -4   8        7.64        7.70      0.61 o 
   3  -4   8      233.97      225.91      4.10 o 
   4  -4   8       11.32        9.75      0.57 o 
   5  -4   8       60.38       59.60      2.72 o 
  -5  -3   8        0.23        0.11      0.21 o 
  -4  -3   8      258.84      272.51      4.87 o 
  -3  -3   8      228.04      222.69      3.97 o 
  -2  -3   8      157.34      158.95      2.32 o 
  -1  -3   8      256.23      272.83      4.90 o 
   0  -3   8      232.13      217.40      3.02 o 
   1  -3   8       57.35       55.52      1.21 o 
   2  -3   8       13.32       12.81      0.50 o 
   3  -3   8       38.77       40.51      1.05 o 
   4  -3   8       31.02       27.42      0.87 o 
   5  -3   8        5.08        4.98      0.47 o 
  -5  -2   8       33.41       32.80      1.04 o 
  -4  -2   8       77.62       77.67      1.83 o 
  -3  -2   8       24.16       25.48      1.36 o 
  -2  -2   8      138.07      172.81      2.45 o 
  -1  -2   8      468.58      550.52      7.26 o 
   0  -2   8      919.91      998.99     12.96 o 
   1  -2   8      979.04     1018.90     15.95 o 
   2  -2   8      270.00      299.19      6.61 o 
   3  -2   8      153.50      150.56      3.88 o 
   4  -2   8       26.57       24.13      0.81 o 
   5  -2   8      100.25      108.33      2.29 o 
  -6  -1   8        5.43        5.98      0.51 o 
  -5  -1   8      133.19      131.37      2.71 o 
  -4  -1   8      271.11      275.44      4.87 o 
  -3  -1   8      113.11      111.93      2.18 o 
  -2  -1   8       17.87       15.62      0.35 o 
  -1  -1   8      200.77      212.25      2.90 o 
   0  -1   8       27.21       23.03      0.45 o 
   1  -1   8       24.45       26.34      0.49 o 
   2  -1   8        1.65        2.73      0.29 o 
   3  -1   8       92.48       95.06      2.47 o 
   4  -1   8        5.61        5.63      0.42 o 
   5  -1   8       53.26       56.31      2.01 o 
  -6   0   8        1.16        1.01      0.54 o 
  -5   0   8       54.82       52.71      1.39 o 
  -4   0   8       52.92       49.01      2.99 o 
  -3   0   8       31.31       33.42      0.87 o 
  -2   0   8      530.86      598.49      7.84 o 
  -1   0   8      331.55      388.40      5.14 o 
   0   0   8      203.94      231.28      3.13 o 
   1   0   8       42.40       43.01      0.74 o 
   2   0   8       32.41       35.24      0.68 o 
   3   0   8      294.63      294.24      4.97 o 
   4   0   8       19.51       19.59      0.85 o 
   5   0   8        7.87        8.33      0.55 o 
  -6   1   8       51.97       48.92      1.39 o 
  -5   1   8       11.40       12.25      0.61 o 
  -4   1   8        3.75        2.97      0.30 o 
  -3   1   8       95.55       88.35      5.36 o 
  -2   1   8      531.73      572.05      7.51 o 
  -1   1   8      111.89      119.68      1.71 o 
   0   1   8      291.64      347.66      4.62 o 
   1   1   8       36.42       46.86      0.81 o 
   2   1   8        3.90        4.49      0.24 o 
   3   1   8       62.88       66.94      1.33 o 
   4   1   8       19.65       18.74      0.70 o 
   5   1   8       46.75       55.88      1.44 o 
  -6   2   8        4.96        5.89      0.50 o 
  -5   2   8       17.28       16.66      0.80 o 
  -4   2   8        0.02        0.23      0.17 o 
  -3   2   8       55.59       57.96      1.50 o 
  -2   2   8      148.02      161.75      2.29 o 
  -1   2   8      255.23      285.83      3.86 o 
   0   2   8      102.91       86.88      1.31 o 
   1   2   8        0.04        0.09      0.09 o 
   2   2   8       10.38       13.17      0.40 o 
   3   2   8       14.25       12.69      0.44 o 
   4   2   8        1.25        1.09      0.35 o 
   5   2   8        0.05        0.11      0.37 o 
  -6   3   8        4.14        2.94      0.39 o 
  -5   3   8        6.80        5.87      0.44 o 
  -4   3   8       50.56       48.63      2.85 o 
  -3   3   8       45.18       46.87      1.11 o 
  -2   3   8      838.12      932.56     12.17 o 
  -1   3   8       34.36       31.55      0.61 o 
   0   3   8       64.88       78.97      1.23 o 
   1   3   8      170.76      170.63      4.76 o 
   2   3   8       52.62       46.92      1.17 o 
   3   3   8       15.62       15.10      0.64 o 
   4   3   8       72.34       66.14      2.25 o 
  -6   4   8        8.71        8.02      0.56 o 
  -5   4   8        8.64        8.77      0.52 o 
  -4   4   8       23.34       22.16      0.74 o 
  -3   4   8       78.31       80.38      1.33 o 
  -2   4   8       83.36       92.69      1.46 o 
  -1   4   8        0.10        0.07      0.09 o 
   0   4   8        7.11        7.21      0.38 o 
   1   4   8       29.59       25.53      0.81 o 
   2   4   8      105.88      101.92      2.17 o 
   3   4   8        2.42        2.71      0.37 o 
   4   4   8       11.42       13.07      0.70 o 
  -6   5   8        3.50        3.59      0.44 o 
  -5   5   8        0.83        1.38      0.29 o 
  -4   5   8       52.87       57.44      1.43 o 
  -3   5   8        0.02        0.03      0.15 o 
  -2   5   8        2.87        2.74      0.26 o 
  -1   5   8        2.14        2.85      0.28 o 
   0   5   8      163.75      163.53      3.11 o 
   1   5   8       57.74       53.17      1.36 o 
   2   5   8      104.72       98.79      2.19 o 
   3   5   8        1.28        1.21      0.35 o 
   4   5   8        0.06        0.78      0.35 o 
  -5   6   8        6.54        7.50      0.53 o 
  -4   6   8       93.86       93.04      2.87 o 
  -3   6   8        1.90        1.76      0.25 o 
  -2   6   8        0.84        1.18      0.24 o 
  -1   6   8        0.17        0.24      0.35 o 
   0   6   8       35.92       33.75      1.03 o 
   1   6   8        2.90        2.28      0.36 o 
   2   6   8        1.65        0.76      0.31 o 
   3   6   8        3.86        5.97      0.81 o 
  -5   7   8        1.78        1.88      0.44 o 
  -4   7   8        3.07        3.04      0.48 o 
  -3   7   8       19.42       19.81      0.74 o 
  -2   7   8        0.07        0.14      0.21 o 
  -1   7   8       24.51       25.95      0.90 o 
   0   7   8        0.47        0.48      0.27 o 
   1   7   8        8.66        5.60      0.51 o 
   2   7   8        5.83        6.55      0.58 o 
  -4   8   8        0.65        0.94      0.39 o 
  -3   8   8       24.82       26.84      0.93 o 
  -2   8   8        3.23        2.60      0.37 o 
  -1   8   8       24.59       21.23      0.87 o 
   0   8   8        3.85        3.78      0.46 o 
   1   8   8        1.99        3.88      0.50 o 
  -3   9   8        4.64        5.25      0.50 o 
  -2   9   8       39.31       41.92      1.30 o 
  -1   9   8        0.19        0.36      0.31 o 
   0   9   8        8.78        8.37      0.71 o 
  -1  -9   9        8.84       11.69      1.01 o 
   0  -9   9        8.76        9.92      0.92 o 
   1  -9   9       27.25       27.91      1.71 o 
   2  -9   9        1.04        0.26      0.59 o 
   3  -9   9        0.68        0.40      0.62 o 
  -1  -8   9        0.94        1.22      0.33 o 
   0  -8   9       16.90       16.57      1.07 o 
   1  -8   9        0.62        0.53      0.31 o 
   2  -8   9       11.30        9.97      0.66 o 
   3  -8   9        7.33        7.18      0.61 o 
   4  -8   9        0.05       -0.03      0.35 o 
  -3  -7   9        0.66        0.63      0.35 o 
  -2  -7   9        8.12        9.29      0.68 o 
  -1  -7   9      129.68      128.50      3.73 o 
   0  -7   9      122.55      129.92      2.53 o 
   1  -7   9        0.31       -0.04      0.24 o 
   2  -7   9       12.38       13.07      0.81 o 
   3  -7   9        2.69        2.59      0.41 o 
   4  -7   9       13.53       13.88      1.25 o 
  -4  -6   9       82.76       98.09      3.15 o 
  -3  -6   9        5.88        7.51      0.50 o 
  -2  -6   9        2.05        3.03      0.32 o 
  -1  -6   9       13.90       13.04      0.55 o 
   0  -6   9        2.72        1.93      0.30 o 
   1  -6   9      156.57      161.87      3.09 o 
   2  -6   9       13.59       13.59      0.64 o 
   3  -6   9        8.21        7.11      0.52 o 
   4  -6   9       32.95       33.41      2.45 o 
   5  -6   9        9.81       11.19      0.72 o 
  -4  -5   9        2.17        2.82      0.38 o 
  -3  -5   9      127.07      123.15      2.48 o 
  -2  -5   9      173.53      169.10      3.47 o 
  -1  -5   9      195.79      197.71      3.49 o 
   0  -5   9       21.87       20.53      0.51 o 
   1  -5   9       30.17       31.01      1.24 o 
   2  -5   9       24.15       26.24      1.33 o 
   3  -5   9        4.26        4.63      0.42 o 
   4  -5   9       17.36       18.25      0.78 o 
   5  -5   9        1.49        0.56      0.32 o 
  -5  -4   9        4.21        4.46      0.63 o 
  -4  -4   9       54.58       57.71      1.49 o 
  -3  -4   9       92.35       91.08      1.93 o 
  -2  -4   9       56.50       63.59      1.41 o 
  -1  -4   9      115.21       96.83      1.54 o 
   0  -4   9       89.35       91.16      1.56 o 
   1  -4   9      598.90      549.58     11.87 o 
   2  -4   9        0.47        0.54      0.21 o 
   3  -4   9        0.03        0.74      0.25 o 
   4  -4   9       36.01       37.17      1.10 o 
   5  -4   9        0.03        0.32      0.28 o 
  -5  -3   9        2.37        2.14      0.36 o 
  -4  -3   9       92.29       86.20      3.41 o 
  -3  -3   9      296.95      309.37      5.36 o 
  -2  -3   9       26.02       24.69      0.72 o 
  -1  -3   9        5.97        7.01      0.28 o 
   0  -3   9      170.10      150.43      2.18 o 
   1  -3   9       24.91       22.57      0.67 o 
   2  -3   9       51.20       46.98      1.45 o 
   3  -3   9        4.62        3.07      0.33 o 
   4  -3   9        6.60        4.67      0.41 o 
   5  -3   9       13.37       12.93      0.70 o 
  -5  -2   9       15.58       14.97      1.21 o 
  -4  -2   9       11.18       10.44      0.60 o 
  -3  -2   9       37.48       32.07      0.89 o 
  -2  -2   9      267.20      282.16      4.82 o 
  -1  -2   9      232.25      268.31      4.54 o 
   0  -2   9      136.53      160.18      2.27 o 
   1  -2   9      339.07      326.07      4.39 o 
   2  -2   9       18.74       16.45      0.79 o 
   3  -2   9        6.64        5.92      0.39 o 
   4  -2   9       33.69       32.11      0.97 o 
   5  -2   9       10.12       11.54      0.68 o 
  -6  -1   9        1.95        2.46      0.39 o 
  -5  -1   9        9.11        7.42      0.50 o 
  -4  -1   9      240.35      247.74      4.46 o 
  -3  -1   9       21.37       21.00      0.68 o 
  -2  -1   9        0.48        0.26      0.08 o 
  -1  -1   9       44.10       42.09      0.73 o 
   0  -1   9       11.24       12.93      0.32 o 
   1  -1   9       62.68       59.12      0.94 o 
   2  -1   9        0.35        0.04      0.12 o 
   3  -1   9        1.05        0.28      0.17 o 
   4  -1   9      105.00      102.31      2.11 o 
   5  -1   9       11.13       13.03      0.68 o 
  -6   0   9       28.97       31.09      1.07 o 
  -5   0   9        0.16        0.41      0.21 o 
  -4   0   9       34.67       30.76      0.92 o 
  -3   0   9        1.15        2.10      0.24 o 
  -2   0   9        0.30        0.26      0.07 o 
  -1   0   9      386.78      452.63      5.98 o 
   0   0   9      560.01      608.69      7.97 o 
   1   0   9       41.64       34.63      0.63 o 
   2   0   9       16.54       13.92      0.69 o 
   3   0   9       22.51       23.49      0.73 o 
   4   0   9       37.67       40.95      1.62 o 
   5   0   9       16.30       15.88      0.72 o 
  -6   1   9        2.61        3.61      0.42 o 
  -5   1   9      170.27      167.82      3.29 o 
  -4   1   9        1.14        1.85      0.27 o 
  -3   1   9       78.01       83.08      1.71 o 
  -2   1   9        1.10        1.20      0.11 o 
  -1   1   9      163.87      162.89      2.29 o 
   0   1   9      250.97      259.18      3.52 o 
   1   1   9       12.98       16.96      0.42 o 
   2   1   9      114.26      120.59      1.84 o 
   3   1   9        0.16       -0.01      0.16 o 
   4   1   9       43.81       42.86      1.15 o 
   5   1   9        2.38        2.32      0.50 o 
  -6   2   9        5.16        5.72      0.50 o 
  -5   2   9       46.60       44.96      1.26 o 
  -4   2   9       57.13       56.25      1.37 o 
  -3   2   9        6.58        8.10      0.43 o 
  -2   2   9       75.19       84.80      1.31 o 
  -1   2   9      251.91      298.29      4.03 o 
   0   2   9       36.65       38.14      0.75 o 
   1   2   9       35.33       40.96      1.06 o 
   2   2   9        4.63        4.92      0.27 o 
   3   2   9       12.98       14.12      0.48 o 
   4   2   9       23.19       23.13      1.14 o 
   5   2   9        1.35        1.64      0.46 o 
  -6   3   9        3.17        2.89      0.56 o 
  -5   3   9       50.12       46.63      1.27 o 
  -4   3   9       12.18       12.22      0.60 o 
  -3   3   9        0.68        0.35      0.15 o 
  -2   3   9       45.98       53.62      1.23 o 
  -1   3   9        0.04        0.22      0.08 o 
   0   3   9      113.06      120.37      1.78 o 
   1   3   9       16.61       18.10      0.80 o 
   2   3   9      172.80      161.38      5.95 o 
   3   3   9       18.04       15.21      0.87 o 
   4   3   9        0.78        1.84      0.44 o 
  -6   4   9        8.94        8.55      0.60 o 
  -5   4   9        0.90        0.74      0.27 o 
  -4   4   9        2.73        2.26      0.30 o 
  -3   4   9       40.40       41.01      1.06 o 
  -2   4   9        0.13        0.28      0.12 o 
  -1   4   9        5.95        6.22      0.42 o 
   0   4   9        1.70        1.94      0.30 o 
   1   4   9       14.23       13.86      0.89 o 
   2   4   9      112.01      108.56      2.29 o 
   3   4   9        7.85        6.49      0.63 o 
   4   4   9        1.45        2.23      0.52 o 
  -5   5   9       22.29       22.70      1.26 o 
  -4   5   9        7.96        8.49      0.48 o 
  -3   5   9       22.07       20.70      0.69 o 
  -2   5   9        1.01        0.99      0.20 o 
  -1   5   9       25.38       21.88      0.73 o 
   0   5   9      347.08      367.95      6.42 o 
   1   5   9        9.96       10.05      0.55 o 
   2   5   9        7.89        8.93      0.57 o 
   3   5   9       23.36       21.15      0.89 o 
  -5   6   9        2.00        1.94      0.44 o 
  -4   6   9       29.88       27.48      1.27 o 
  -3   6   9        0.07        0.29      0.21 o 
  -2   6   9       37.83       38.77      1.06 o 
  -1   6   9        2.49        2.51      0.63 o 
   0   6   9      250.86      241.83      4.48 o 
   1   6   9        6.69        6.07      0.48 o 
   2   6   9        6.39        7.95      0.58 o 
   3   6   9       36.90       41.95      1.34 o 
  -5   7   9        1.22        1.29      0.39 o 
  -4   7   9        1.31        1.62      0.42 o 
  -3   7   9       72.36       70.91      2.20 o 
  -2   7   9       11.74       10.81      0.58 o 
  -1   7   9       43.06       43.82      1.25 o 
   0   7   9        3.58        3.02      0.45 o 
   1   7   9        1.50        1.78      0.37 o 
   2   7   9        1.32        0.61      0.35 o 
  -4   8   9        0.50        0.44      0.33 o 
  -3   8   9        0.06        0.24      0.24 o 
  -2   8   9        1.83        1.50      0.35 o 
  -1   8   9        7.98        8.83      0.59 o 
   0   8   9       11.94       11.07      0.68 o 
   1   8   9       13.27       13.34      0.78 o 
  -2   9   9       22.83       24.47      1.03 o 
  -1   9   9        0.27        0.54      0.31 o 
   1  -9  10       43.26       46.52      2.23 o 
   2  -9  10        2.22        3.08      0.81 o 
  -1  -8  10        1.15        0.87      0.46 o 
   0  -8  10       34.59       34.48      1.77 o 
   1  -8  10        2.56        2.78      1.02 o 
   2  -8  10        0.41        0.85      0.34 o 
   3  -8  10       24.49       26.96      1.05 o 
  -3  -7  10        2.55        3.67      0.55 o 
  -2  -7  10       10.93        9.35      0.70 o 
  -1  -7  10        1.34        1.53      0.23 o 
   0  -7  10      121.03      124.46      2.56 o 
   1  -7  10        8.98        9.74      0.60 o 
   2  -7  10       11.84       11.45      1.19 o 
   3  -7  10        0.71        0.96      0.36 o 
   4  -7  10        2.74        4.42      0.54 o 
  -3  -6  10       13.57       15.84      0.71 o 
  -2  -6  10      179.17      184.67      3.44 o 
  -1  -6  10       16.45       12.36      0.83 o 
   0  -6  10       26.38       25.31      1.11 o 
   1  -6  10        0.90        0.56      0.27 o 
   2  -6  10      112.91      106.76      2.27 o 
   3  -6  10       21.34       21.46      0.85 o 
   4  -6  10       52.08       53.36      1.64 o 
  -4  -5  10       10.95        9.44      0.57 o 
  -3  -5  10        3.48        3.40      0.37 o 
  -2  -5  10        6.05        7.91      0.45 o 
  -1  -5  10      123.08      122.79      1.93 o 
   0  -5  10       11.64        9.12      0.49 o 
   1  -5  10       30.80       34.23      1.00 o 
   2  -5  10       14.82       15.29      0.67 o 
   3  -5  10        0.64        0.49      0.25 o 
   4  -5  10       17.20       16.34      0.75 o 
   5  -5  10        1.88        2.10      0.40 o 
  -4  -4  10        2.98        1.71      0.37 o 
  -3  -4  10       50.40       47.93      1.24 o 
  -2  -4  10       76.50       77.16      1.65 o 
  -1  -4  10      124.64      119.81      1.85 o 
   0  -4  10       64.28       62.31      1.08 o 
   1  -4  10        1.43        0.48      0.20 o 
   2  -4  10      133.66      129.61      2.51 o 
   3  -4  10      112.20      111.56      2.29 o 
   4  -4  10        0.49        0.38      0.27 o 
   5  -4  10        5.86        6.56      0.54 o 
  -5  -3  10        2.01        1.46      0.32 o 
  -4  -3  10       38.01       35.68      2.42 o 
  -3  -3  10      197.51      215.88      3.92 o 
  -2  -3  10       38.07       38.09      0.97 o 
  -1  -3  10        0.02        0.08      0.09 o 
   0  -3  10      594.98      630.36      8.33 o 
   1  -3  10       44.30       46.34      1.25 o 
   2  -3  10       26.93       26.01      0.79 o 
   3  -3  10        3.56        3.86      0.37 o 
   4  -3  10       15.04       12.36      0.60 o 
   5  -3  10       19.43       20.15      0.86 o 
  -5  -2  10        0.37        0.18      0.25 o 
  -4  -2  10        0.88        1.78      0.29 o 
  -3  -2  10       40.10       39.52      1.04 o 
  -2  -2  10       18.56       20.32      0.64 o 
  -1  -2  10       25.09       18.77      0.45 o 
   0  -2  10      207.81      236.03      3.27 o 
   1  -2  10       43.93       53.42      1.18 o 
   2  -2  10        5.48        4.37      0.69 o 
   3  -2  10        0.29        0.81      0.21 o 
   4  -2  10        1.79        2.20      0.34 o 
   5  -2  10        3.11        3.69      0.46 o 
  -5  -1  10       17.21       13.69      0.67 o 
  -4  -1  10      225.01      227.36      4.15 o 
  -3  -1  10      186.07      180.86      3.32 o 
  -2  -1  10      225.38      199.23     14.41 o 
  -1  -1  10       38.81       37.09      0.68 o 
   0  -1  10      198.28      237.33      3.26 o 
   1  -1  10      308.54      347.27      4.68 o 
   2  -1  10       48.58       48.67      2.18 o 
   3  -1  10        0.27       -0.13      0.16 o 
   4  -1  10      103.05      105.75      2.20 o 
   5  -1  10        4.22        4.73      0.63 o 
  -6   0  10        2.34        2.22      0.38 o 
  -5   0  10        4.39        3.97      0.66 o 
  -4   0  10       13.09       12.53      0.58 o 
  -3   0  10        0.01       -0.01      0.12 o 
  -2   0  10       64.63       56.84      0.94 o 
  -1   0  10       67.17       79.93      1.24 o 
   0   0  10       19.06       24.32      0.50 o 
   1   0  10        1.11        1.09      0.12 o 
   2   0  10        0.00        0.31      0.14 o 
   3   0  10       23.10       20.77      0.70 o 
   4   0  10       76.50       70.54      1.63 o 
   5   0  10        0.21       -0.16      0.26 o 
  -6   1  10        3.32        4.37      0.46 o 
  -5   1  10        0.00        0.21      0.21 o 
  -4   1  10      197.63      189.44      3.54 o 
  -3   1  10       10.98        9.70      0.45 o 
  -2   1  10       11.09       10.88      0.52 o 
  -1   1  10      109.74      131.44      1.90 o 
   0   1  10       49.37       59.76      0.98 o 
   1   1  10        5.10        4.89      0.23 o 
   2   1  10      325.25      346.05      4.74 o 
   3   1  10      253.96      253.33      4.39 o 
   4   1  10        5.78        7.01      0.52 o 
   5   1  10        0.00        0.07      0.35 o 
  -6   2  10       24.11       24.47      0.94 o 
  -5   2  10       41.18       40.85      1.20 o 
  -4   2  10       92.77       92.01      2.21 o 
  -3   2  10        3.26        3.03      0.28 o 
  -2   2  10        3.55        2.70      0.30 o 
  -1   2  10       35.07       35.31      1.20 o 
   0   2  10       34.69       36.57      0.69 o 
   1   2  10        0.94        0.85      0.14 o 
   2   2  10       93.57      100.87      1.63 o 
   3   2  10      314.22      305.06      7.57 o 
   4   2  10       11.75       12.39      0.87 o 
  -6   3  10        1.07        2.67      0.39 o 
  -5   3  10        0.09        0.09      0.20 o 
  -4   3  10       61.11       64.83      1.54 o 
  -3   3  10        0.33        0.56      0.18 o 
  -2   3  10      117.91      123.47      1.86 o 
  -1   3  10        2.09        2.27      0.17 o 
   0   3  10       10.10       14.47      0.48 o 
   1   3  10      205.70      220.61      3.99 o 
   2   3  10        5.73        7.47      0.46 o 
   3   3  10       27.81       26.63      1.30 o 
   4   3  10        4.61        3.91      0.57 o 
  -5   4  10       58.92       60.94      1.56 o 
  -4   4  10       26.49       25.85      0.86 o 
  -3   4  10      287.45      301.81      5.21 o 
  -2   4  10        2.60        2.80      0.21 o 
  -1   4  10       33.28       30.99      0.85 o 
   0   4  10       25.23       27.22      0.82 o 
   1   4  10      208.38      209.57      3.88 o 
   2   4  10        0.59        0.45      0.23 o 
   3   4  10       40.31       39.39      1.19 o 
   4   4  10       12.68       15.71      1.05 o 
  -5   5  10       15.73       17.95      0.77 o 
  -4   5  10       24.30       25.79      0.87 o 
  -3   5  10        0.18        0.59      0.28 o 
  -2   5  10      139.58      142.44      2.73 o 
  -1   5  10        0.79        0.41      0.19 o 
   0   5  10       31.93       28.11      0.90 o 
   1   5  10       17.60       15.21      0.67 o 
   2   5  10        3.51        2.77      0.39 o 
   3   5  10        0.12        0.18      0.27 o 
  -5   6  10       12.45       15.74      1.01 o 
  -4   6  10        1.83        2.64      0.46 o 
  -3   6  10       18.31       15.26      0.90 o 
  -2   6  10        0.53        1.66      0.52 o 
  -1   6  10       39.38       39.08      1.13 o 
   0   6  10       25.42       23.48      0.86 o 
   1   6  10       10.63        8.98      0.75 o 
   2   6  10        5.32        5.98      0.53 o 
  -4   7  10        5.09        4.59      0.61 o 
  -3   7  10        0.14        0.79      0.35 o 
  -2   7  10       49.97       48.86      1.32 o 
  -1   7  10      122.92      127.40      2.69 o 
   0   7  10        8.38        7.47      0.54 o 
   1   7  10        6.41        6.05      0.54 o 
   2   7  10       16.02       20.60      0.94 o 
  -4   8  10        0.39        0.57      0.37 o 
  -3   8  10        1.10        1.18      0.46 o 
  -2   8  10       11.36       10.96      0.90 o 
  -1   8  10       14.00       15.36      0.76 o 
   0   8  10        0.27        0.14      0.30 o 
   0  -9  11        9.88       10.93      1.11 o 
   1  -9  11       10.42        9.62      1.11 o 
   0  -8  11        9.77        8.89      1.52 o 
   1  -8  11       29.16       32.52      1.14 o 
   2  -8  11        0.65        0.41      0.35 o 
   3  -8  11        0.00        0.68      0.36 o 
  -2  -7  11        1.40        1.09      0.35 o 
  -1  -7  11       24.07       21.47      0.92 o 
   0  -7  11       43.18       40.32      1.20 o 
   1  -7  11       15.58       16.84      0.90 o 
   2  -7  11       42.40       46.60      3.95 o 
   3  -7  11       27.69       28.18      1.06 o 
   4  -7  11        0.41       -0.27      0.32 o 
  -3  -6  11        1.17        1.56      0.31 o 
  -2  -6  11        6.56        7.03      0.46 o 
  -1  -6  11       53.83       53.80      1.07 o 
   0  -6  11       44.72       42.93      2.27 o 
   1  -6  11       17.49       17.32      0.74 o 
   2  -6  11       41.31       42.09      1.22 o 
   3  -6  11       14.36       12.51      0.69 o 
   4  -6  11        9.07        8.52      0.63 o 
  -4  -5  11        0.47        0.55      0.32 o 
  -3  -5  11       16.27       14.30      0.66 o 
  -2  -5  11       10.63        9.92      0.50 o 
  -1  -5  11       15.12       13.71      0.79 o 
   0  -5  11      189.16      177.48      3.29 o 
   1  -5  11      284.10      287.56      5.02 o 
   2  -5  11       36.51       37.41      1.09 o 
   3  -5  11       16.18       14.82      0.69 o 
   4  -5  11       11.13       11.45      0.67 o 
  -4  -4  11       18.61       15.96      0.72 o 
  -3  -4  11        0.00        0.23      0.22 o 
  -2  -4  11      147.69      143.93      2.75 o 
  -1  -4  11        2.72        1.43      0.17 o 
   0  -4  11       46.94       41.10      2.42 o 
   1  -4  11       76.21       72.68      1.60 o 
   2  -4  11        0.00        0.05      0.20 o 
   3  -4  11        0.58        0.85      0.26 o 
   4  -4  11       12.57       12.08      0.64 o 
   5  -4  11        0.87        0.54      0.32 o 
  -5  -3  11       11.16       10.95      1.08 o 
  -4  -3  11        0.00        0.12      0.20 o 
  -3  -3  11       13.59        9.10      0.50 o 
  -2  -3  11       33.74       30.99      0.87 o 
  -1  -3  11       16.43       16.98      0.46 o 
   0  -3  11       54.52       54.19      0.95 o 
   1  -3  11      160.12      172.57      4.40 o 
   2  -3  11       37.00       39.08      1.04 o 
   3  -3  11       30.86       27.49      1.25 o 
   4  -3  11        0.01        0.13      0.25 o 
   5  -3  11       64.15       70.15      1.76 o 
  -5  -2  11        0.46        0.90      0.28 o 
  -4  -2  11        1.06        2.05      0.31 o 
  -3  -2  11       90.99       87.78      1.89 o 
  -2  -2  11        4.35        5.07      0.33 o 
  -1  -2  11      272.27      280.68      3.87 o 
   0  -2  11      196.90      202.39      2.86 o 
   1  -2  11        3.40        3.26      0.29 o 
   2  -2  11        1.46        1.17      0.22 o 
   3  -2  11       47.80       43.45      1.15 o 
   4  -2  11        8.83        9.39      0.56 o 
   5  -2  11       63.65       67.97      3.71 o 
  -5  -1  11        0.05       -0.04      0.19 o 
  -4  -1  11       36.24       35.27      1.05 o 
  -3  -1  11       49.56       49.29      1.23 o 
  -2  -1  11       32.74       39.39      0.98 o 
  -1  -1  11       74.64       72.46      1.17 o 
   0  -1  11        3.76        5.02      0.21 o 
   1  -1  11       22.56       25.99      0.73 o 
   2  -1  11       28.04       26.22      0.77 o 
   3  -1  11       79.38       76.23      2.70 o 
   4  -1  11       17.79       16.11      0.69 o 
   5  -1  11        4.36        4.16      0.46 o 
  -5   0  11       58.34       55.75      1.49 o 
  -4   0  11        6.58        6.42      0.48 o 
  -3   0  11       25.23       22.71      0.73 o 
  -2   0  11       36.22       39.75      1.15 o 
  -1   0  11        9.62       10.18      0.46 o 
   0   0  11       20.73       22.78      0.49 o 
   1   0  11        0.19       -0.06      0.19 o 
   2   0  11       63.56       61.23      1.35 o 
   3   0  11       14.61       15.72      0.63 o 
   4   0  11       39.00       39.42      1.13 o 
   5   0  11        3.34        3.85      0.45 o 
  -5   1  11       10.33       10.05      1.52 o 
  -4   1  11        3.76        3.84      0.37 o 
  -3   1  11        4.45        4.85      0.35 o 
  -2   1  11       12.85       13.29      1.79 o 
  -1   1  11      307.33      335.76      4.54 o 
   0   1  11       39.40       43.28      0.79 o 
   1   1  11        7.86        7.10      0.28 o 
   2   1  11       48.61       47.33      1.13 o 
   3   1  11       31.88       31.93      1.15 o 
   4   1  11        5.94        6.23      0.47 o 
  -6   2  11        6.39        7.50      0.57 o 
  -5   2  11        5.25        3.55      0.39 o 
  -4   2  11        0.01        0.23      0.20 o 
  -3   2  11       81.67       80.49      1.72 o 
  -2   2  11      322.62      330.81      4.51 o 
  -1   2  11        8.28        8.38      0.78 o 
   0   2  11        1.72        2.53      0.18 o 
   1   2  11        9.19        9.63      0.35 o 
   2   2  11        0.50        1.07      0.18 o 
   3   2  11       90.80       87.38      2.71 o 
   4   2  11        7.35        6.93      0.70 o 
  -5   3  11        1.31        1.71      0.32 o 
  -4   3  11        2.01        2.99      0.52 o 
  -3   3  11        2.64        2.03      0.26 o 
  -2   3  11       64.13       71.62      1.21 o 
  -1   3  11       28.07       28.90      0.62 o 
   0   3  11       51.28       54.56      1.44 o 
   1   3  11      304.43      289.51      5.11 o 
   2   3  11       59.52       55.86      1.38 o 
   3   3  11        2.99        2.78      0.50 o 
   4   3  11        0.52       -0.09      0.33 o 
  -5   4  11        7.04        7.01      0.51 o 
  -4   4  11        6.47        7.27      0.59 o 
  -3   4  11        8.92        6.96      0.43 o 
  -2   4  11       76.97       73.77      1.46 o 
  -1   4  11       38.81       40.28      1.03 o 
   0   4  11        2.98        4.35      0.35 o 
   1   4  11      216.64      204.34      3.83 o 
   2   4  11        6.31        5.81      0.46 o 
   3   4  11        0.01       -0.39      0.26 o 
  -5   5  11        5.72        6.16      0.51 o 
  -4   5  11       50.52       53.54      1.38 o 
  -3   5  11       39.59       43.49      1.66 o 
  -2   5  11        3.71        2.86      0.30 o 
  -1   5  11        0.07        0.22      0.18 o 
   0   5  11       44.15       42.03      1.17 o 
   1   5  11        0.67        1.72      0.31 o 
   2   5  11        3.34        3.77      0.43 o 
   3   5  11        5.46        9.83      0.66 o 
  -5   6  11        3.05        3.23      0.55 o 
  -4   6  11        0.81        0.68      0.33 o 
  -3   6  11        2.80        3.82      0.55 o 
  -2   6  11       16.88       19.61      0.89 o 
  -1   6  11      201.07      189.78      3.63 o 
   0   6  11       13.11       12.10      0.62 o 
   1   6  11       17.50       17.55      0.77 o 
   2   6  11        5.97        5.67      0.54 o 
  -4   7  11       10.97       11.54      0.90 o 
  -3   7  11        2.80        2.21      0.50 o 
  -2   7  11        6.06        6.64      0.54 o 
  -1   7  11       84.43       84.88      2.01 o 
   0   7  11        7.45        7.44      0.55 o 
   1   7  11        8.11        8.48      0.62 o 
  -3   8  11       15.07       17.66      1.14 o 
  -2   8  11      104.99      114.06      2.53 o 
  -1   8  11        9.28        8.18      0.61 o 
   0   8  11        2.62        2.62      0.56 o 
   0  -8  12       10.45        9.78      0.66 o 
   1  -8  12       63.13       72.67      1.89 o 
   2  -8  12       14.53       17.54      0.98 o 
  -2  -7  12        1.15        1.30      0.29 o 
  -1  -7  12        1.46        1.20      0.42 o 
   0  -7  12        2.38        2.76      0.40 o 
   1  -7  12       54.16       51.33      2.14 o 
   2  -7  12        2.24        1.82      0.39 o 
   3  -7  12        2.03        3.63      0.49 o 
  -3  -6  12       29.66       29.58      1.36 o 
  -2  -6  12       19.38       19.79      0.92 o 
  -1  -6  12       87.36       91.47      2.11 o 
   0  -6  12       23.58       21.68      0.83 o 
   1  -6  12        0.29        0.65      0.29 o 
   2  -6  12        7.90        7.87      0.56 o 
   3  -6  12        7.23        7.50      0.59 o 
   4  -6  12        0.37        0.30      0.33 o 
  -4  -5  12        4.19        5.81      1.28 o 
  -3  -5  12       34.15       33.35      1.06 o 
  -2  -5  12        0.46        1.54      0.28 o 
  -1  -5  12       49.43       46.21      0.94 o 
   0  -5  12       19.99       19.90      0.89 o 
   1  -5  12      252.48      251.28      4.50 o 
   2  -5  12       23.76       21.34      0.93 o 
   3  -5  12        2.58        2.39      0.39 o 
   4  -5  12        2.76        3.48      0.46 o 
  -4  -4  12        0.57        0.72      0.26 o 
  -3  -4  12       13.13        9.85      0.96 o 
  -2  -4  12      192.12      194.32      3.56 o 
  -1  -4  12       39.52       33.55      0.73 o 
   0  -4  12        1.95        2.41      0.31 o 
   1  -4  12       88.44       87.89      1.88 o 
   2  -4  12        2.20        1.76      0.31 o 
   3  -4  12        5.03        4.38      0.43 o 
   4  -4  12        5.52        4.15      0.66 o 
  -5  -3  12       15.17       16.29      0.79 o 
  -4  -3  12        1.97        2.90      0.67 o 
  -3  -3  12        3.02        3.29      0.34 o 
  -2  -3  12       53.66       50.77      1.23 o 
  -1  -3  12       15.75       17.27      0.55 o 
   0  -3  12        3.18        3.20      0.31 o 
   1  -3  12        5.42        4.54      0.36 o 
   2  -3  12       10.24       11.27      0.54 o 
   3  -3  12       23.67       24.84      0.84 o 
   4  -3  12       19.86       20.43      0.82 o 
  -5  -2  12        4.57        3.24      0.49 o 
  -4  -2  12       14.35       11.96      0.91 o 
  -3  -2  12       58.95       57.30      1.40 o 
  -2  -2  12      147.29      143.86      2.71 o 
  -1  -2  12       64.13       60.25      1.25 o 
   0  -2  12       28.61       26.33      0.57 o 
   1  -2  12       11.74       12.73      0.52 o 
   2  -2  12       26.77       25.33      0.79 o 
   3  -2  12       39.99       32.92      1.31 o 
   4  -2  12        2.26        2.53      0.44 o 
   5  -2  12       14.83       16.18      0.79 o 
  -5  -1  12       13.61       11.58      0.64 o 
  -4  -1  12        0.23        0.04      0.20 o 
  -3  -1  12        0.09       -0.04      0.15 o 
  -2  -1  12      144.97      137.34      2.59 o 
  -1  -1  12      123.21      103.92      1.60 o 
   0  -1  12       27.44       29.08      1.31 o 
   1  -1  12        0.48        0.44      0.17 o 
   2  -1  12        4.36        4.09      0.34 o 
   3  -1  12       35.12       36.33      1.03 o 
   4  -1  12       57.05       63.96      1.58 o 
  -5   0  12        8.02        8.53      0.56 o 
  -4   0  12        2.22        2.23      0.33 o 
  -3   0  12      318.15      323.93      5.60 o 
  -2   0  12       91.54       86.04      1.76 o 
  -1   0  12      105.41      107.22      1.63 o 
   0   0  12      175.97      189.99      2.69 o 
   1   0  12        8.02        4.88      0.32 o 
   2   0  12        0.64        0.98      0.55 o 
   3   0  12      111.92      104.84      2.15 o 
   4   0  12       79.59       75.62      1.76 o 
  -5   1  12        9.06        9.77      0.59 o 
  -4   1  12        0.33        0.54      0.23 o 
  -3   1  12       86.91       88.25      1.87 o 
  -2   1  12      173.37      160.25      3.09 o 
  -1   1  12      101.87      100.55      1.55 o 
   0   1  12       59.57       58.80      1.01 o 
   1   1  12      171.96      185.66      2.69 o 
   2   1  12       22.04       25.16      0.78 o 
   3   1  12        0.00       -0.02      0.31 o 
   4   1  12        0.88        0.68      0.42 o 
  -5   2  12       24.29       24.12      0.93 o 
  -4   2  12       13.59       12.42      0.61 o 
  -3   2  12       13.15       13.18      0.56 o 
  -2   2  12       37.81       33.26      2.43 o 
  -1   2  12        6.63        6.94      0.34 o 
   0   2  12       34.17       37.25      0.74 o 
   1   2  12       40.30       41.74      1.33 o 
   2   2  12      367.06      359.92      8.78 o 
   3   2  12        0.81        0.42      0.37 o 
   4   2  12        3.10        2.73      0.52 o 
  -5   3  12       44.70       47.09      1.37 o 
  -4   3  12        2.37        2.63      0.35 o 
  -3   3  12        2.92        2.17      0.28 o 
  -2   3  12       98.43      103.44      2.47 o 
  -1   3  12       58.53       61.34      1.79 o 
   0   3  12       76.93       78.50      1.67 o 
   1   3  12       57.10       50.25      1.25 o 
   2   3  12      115.03      115.96      2.40 o 
   3   3  12       10.36        9.73      0.81 o 
  -5   4  12       75.20       87.90      2.07 o 
  -4   4  12        0.25        0.28      0.22 o 
  -3   4  12        2.11        3.14      0.61 o 
  -2   4  12        7.28        8.60      0.44 o 
  -1   4  12        1.77        1.67      0.25 o 
   0   4  12      413.05      425.72      8.82 o 
   1   4  12        5.03        2.50      0.43 o 
   2   4  12       41.60       35.87      1.52 o 
   3   4  12        1.37        0.22      0.33 o 
  -5   5  12       10.95       11.53      0.66 o 
  -4   5  12       10.71       12.74      0.87 o 
  -3   5  12       29.77       30.91      1.38 o 
  -2   5  12       72.95       74.37      1.66 o 
  -1   5  12        7.01        6.35      0.43 o 
   0   5  12      381.43      391.94      6.88 o 
   1   5  12       17.76       15.18      0.71 o 
   2   5  12        0.25        0.35      0.28 o 
  -4   6  12       25.00       24.37      1.25 o 
  -3   6  12       50.20       53.46      2.03 o 
  -2   6  12        0.14        0.26      0.25 o 
  -1   6  12       86.77       82.34      1.89 o 
   0   6  12        6.30        3.43      0.42 o 
   1   6  12        0.00       -0.05      0.22 o 
   2   6  12       14.82       19.26      1.20 o 
  -4   7  12       22.94       22.38      1.25 o 
  -3   7  12        0.06        0.37      0.35 o 
  -2   7  12       15.14       15.55      0.71 o 
  -1   7  12       18.04       18.30      0.79 o 
   0   7  12        6.62        5.18      0.50 o 
   1   7  12        0.12       -0.13      0.32 o 
  -2   8  12        3.91        4.63      0.47 o 
  -1   8  12        4.04        3.72      0.46 o 
  -1  -8  13        8.92        8.00      0.83 o 
   0  -8  13       34.61       40.40      3.41 o 
   1  -8  13       13.44       12.62      0.96 o 
   2  -8  13       15.77       18.86      0.92 o 
  -1  -7  13        6.92        6.88      0.74 o 
   0  -7  13       13.35       13.47      0.72 o 
   1  -7  13        4.04        4.29      0.66 o 
   2  -7  13        9.95        9.98      0.72 o 
   3  -7  13        4.34        4.22      0.54 o 
  -3  -6  13        2.98        5.36      0.81 o 
  -2  -6  13        7.56        6.11      0.46 o 
  -1  -6  13       76.21       75.55      2.52 o 
   0  -6  13       28.91       26.74      1.14 o 
   1  -6  13       97.92      104.38      2.30 o 
   2  -6  13       26.56       28.61      1.03 o 
   3  -6  13        9.15       10.25      0.66 o 
  -3  -5  13        3.98        5.08      0.74 o 
  -2  -5  13        0.89        1.90      0.30 o 
  -1  -5  13       13.46       13.24      0.90 o 
   0  -5  13        5.04        4.98      0.44 o 
   1  -5  13      110.19      112.68      2.37 o 
   2  -5  13       29.94       30.38      1.00 o 
   3  -5  13        6.09        5.51      0.51 o 
   4  -5  13       18.27       18.72      0.93 o 
  -4  -4  13        1.08       -0.02      0.22 o 
  -3  -4  13        3.66        3.40      0.37 o 
  -2  -4  13       20.76       18.24      0.68 o 
  -1  -4  13       43.02       45.44      0.92 o 
   0  -4  13      247.30      254.46      4.47 o 
   1  -4  13        0.26        0.87      1.29 o 
   2  -4  13        1.55        1.72      0.31 o 
   3  -4  13        0.38        0.49      0.26 o 
   4  -4  13        5.77        4.22      0.64 o 
  -4  -3  13       37.59       36.93      1.15 o 
  -3  -3  13       12.76       15.50      0.79 o 
  -2  -3  13        7.81        5.41      0.58 o 
  -1  -3  13      294.59      305.18      4.26 o 
   0  -3  13       55.00       53.53      1.27 o 
   1  -3  13       25.60       24.30      2.45 o 
   2  -3  13        8.82        9.86      0.52 o 
   3  -3  13       12.74       13.66      0.64 o 
   4  -3  13        0.12        0.48      0.29 o 
  -5  -2  13        2.56        2.25      0.55 o 
  -4  -2  13       24.90       23.60      0.87 o 
  -3  -2  13       58.36       58.48      1.44 o 
  -2  -2  13      108.31      115.55      2.29 o 
  -1  -2  13        2.82        2.35      0.19 o 
   0  -2  13       15.70       13.29      0.67 o 
   1  -2  13      121.96      124.65      2.41 o 
   2  -2  13        1.38        1.00      0.25 o 
   3  -2  13        5.39        6.11      0.46 o 
   4  -2  13       64.26       58.12      1.51 o 
  -5  -1  13        8.34        7.94      0.57 o 
  -4  -1  13        1.34        1.09      0.27 o 
  -3  -1  13        7.40        6.63      0.44 o 
  -2  -1  13      124.02      132.67      2.55 o 
  -1  -1  13       16.66       17.35      0.45 o 
   0  -1  13       64.30       66.73      1.20 o 
   1  -1  13       74.17       85.32      1.76 o 
   2  -1  13        5.74        5.32      0.44 o 
   3  -1  13       18.12       17.08      1.75 o 
   4  -1  13       71.67       72.76      1.76 o 
  -5   0  13        5.29        4.74      0.47 o 
  -4   0  13      122.08      123.60      2.58 o 
  -3   0  13       70.12       67.10      1.55 o 
  -2   0  13       87.39       88.25      3.23 o 
  -1   0  13       54.10       52.13      0.93 o 
   0   0  13       90.54       91.14      1.45 o 
   1   0  13        4.15        5.14      0.37 o 
   2   0  13        6.82        8.37      0.46 o 
   3   0  13      157.30      156.51      2.99 o 
   4   0  13        2.18        3.51      0.80 o 
  -5   1  13        1.06        1.24      0.31 o 
  -4   1  13       15.86       15.42      0.68 o 
  -3   1  13       17.98       15.53      0.63 o 
  -2   1  13       23.37       20.55      0.67 o 
  -1   1  13       87.76       84.19      1.36 o 
   0   1  13      171.56      193.15      2.78 o 
   1   1  13       14.77       13.51      0.91 o 
   2   1  13       53.28       52.97      1.54 o 
   3   1  13      152.77      158.55      5.09 o 
   4   1  13        8.66        6.32      0.72 o 
  -5   2  13       10.16       10.35      0.62 o 
  -4   2  13      303.37      322.16      7.34 o 
  -3   2  13       33.78       30.29      1.22 o 
  -2   2  13       27.25       22.70      0.72 o 
  -1   2  13      106.93      115.41      3.99 o 
   0   2  13        0.15        0.06      0.12 o 
   1   2  13       15.84       15.41      0.46 o 
   2   2  13        0.92        0.44      0.28 o 
   3   2  13       59.33       51.83      1.95 o 
   4   2  13        0.41        0.17      0.37 o 
  -5   3  13        0.03        0.37      0.26 o 
  -4   3  13      119.50      125.38      2.69 o 
  -3   3  13        0.32        0.02      0.23 o 
  -2   3  13        8.61        8.10      0.45 o 
  -1   3  13      221.98      227.59      3.25 o 
   0   3  13        5.36        5.11      0.37 o 
   1   3  13      219.24      214.18      3.95 o 
   2   3  13        3.80        6.56      0.66 o 
   3   3  13       14.24        9.90      0.83 o 
  -5   4  13       13.93       15.08      0.76 o 
  -4   4  13       21.86       22.45      0.88 o 
  -3   4  13      240.85      243.21      4.38 o 
  -2   4  13        0.87        1.09      0.23 o 
  -1   4  13        1.01        0.88      0.23 o 
   0   4  13       17.89       19.88      0.73 o 
   1   4  13        2.99        2.80      0.36 o 
   2   4  13       12.57        9.56      0.58 o 
   3   4  13       26.68       25.53      1.36 o 
  -5   5  13        0.62        0.35      0.35 o 
  -4   5  13       26.51       26.49      1.29 o 
  -3   5  13        0.42        1.03      0.37 o 
  -2   5  13       22.13       22.07      1.19 o 
  -1   5  13       14.45       12.29      0.58 o 
   0   5  13        2.42        2.09      0.60 o 
   1   5  13        0.83       -0.12      0.21 o 
   2   5  13        1.41        0.72      0.31 o 
  -4   6  13       43.56       47.60      1.92 o 
  -3   6  13       93.42       96.14      3.11 o 
  -2   6  13       11.26       12.34      0.72 o 
  -1   6  13       19.18       17.89      0.75 o 
   0   6  13        3.94        3.61      0.42 o 
   1   6  13       18.75       17.91      0.82 o 
  -3   7  13        0.02        0.44      0.37 o 
  -2   7  13        4.59        6.55      0.74 o 
  -1   7  13        1.88        1.37      0.33 o 
   0   7  13        4.73        4.81      0.52 o 
   1  -8  14        3.06        2.82      0.47 o 
  -1  -7  14        0.34        0.55      0.39 o 
   0  -7  14        0.04        0.06      0.29 o 
   1  -7  14        4.20        4.94      0.53 o 
   2  -7  14       99.69      107.36      2.47 o 
  -2  -6  14       13.64       13.18      1.07 o 
  -1  -6  14        0.33        0.11      0.37 o 
   0  -6  14        8.46        7.11      0.55 o 
   1  -6  14        6.37        5.93      0.53 o 
   2  -6  14        5.49        7.07      0.73 o 
   3  -6  14        5.11        5.85      0.56 o 
  -3  -5  14        0.04        0.03      0.21 o 
  -2  -5  14       10.71       12.35      0.59 o 
  -1  -5  14       14.16       12.94      0.92 o 
   0  -5  14       11.80       10.90      0.61 o 
   1  -5  14        2.85        3.21      0.83 o 
   2  -5  14        1.52        1.55      0.33 o 
   3  -5  14        3.16        3.84      0.51 o 
  -4  -4  14        7.02       10.79      0.64 o 
  -3  -4  14       16.35       15.28      0.69 o 
  -2  -4  14        4.49        4.53      0.83 o 
  -1  -4  14        1.52        1.11      0.42 o 
   0  -4  14      305.97      314.01      8.36 o 
   1  -4  14        3.99        3.35      0.39 o 
   2  -4  14       23.32       25.03      2.02 o 
   3  -4  14        6.84        6.00      0.49 o 
   4  -4  14        1.97        2.25      0.42 o 
  -4  -3  14        0.01       -0.11      0.19 o 
  -3  -3  14        3.36        3.34      0.37 o 
  -2  -3  14       52.91       48.81      1.25 o 
  -1  -3  14        5.13        2.88      0.50 o 
   0  -3  14       96.31       91.25      1.90 o 
   1  -3  14       61.94       63.43      2.03 o 
   2  -3  14        3.50        4.42      0.41 o 
   3  -3  14       72.47       71.45      2.01 o 
   4  -3  14        4.78        5.23      0.52 o 
  -4  -2  14       10.74       11.04      0.61 o 
  -3  -2  14        1.96        1.43      0.28 o 
  -2  -2  14      117.15      117.59      2.35 o 
  -1  -2  14      140.83      134.39      2.52 o 
   0  -2  14       85.45       83.38      1.75 o 
   1  -2  14      165.20      166.45      3.11 o 
   2  -2  14        1.75        2.63      0.44 o 
   3  -2  14        5.30        5.33      0.46 o 
   4  -2  14        0.48       -0.01      0.27 o 
  -5  -1  14       21.89       20.82      0.88 o 
  -4  -1  14        0.47        0.22      0.22 o 
  -3  -1  14       82.94       75.58      1.74 o 
  -2  -1  14      186.54      174.50      3.24 o 
  -1  -1  14       77.04       71.93      1.23 o 
   0  -1  14       47.84       46.76      1.71 o 
   1  -1  14        4.46        4.39      0.36 o 
   2  -1  14      138.24      141.41      3.01 o 
   3  -1  14       22.46       21.94      0.94 o 
   4  -1  14       23.90       27.39      1.40 o 
  -5   0  14        3.53        4.18      0.46 o 
  -4   0  14        5.55        5.91      0.47 o 
  -3   0  14       87.89       83.86      1.86 o 
  -2   0  14      127.56      123.09      3.00 o 
  -1   0  14       67.43       62.56      1.22 o 
   0   0  14      424.70      443.15      5.98 o 
   1   0  14      105.33      105.40      2.10 o 
   2   0  14       23.65       28.90      0.90 o 
   3   0  14       13.14       12.10      0.62 o 
   4   0  14       30.22       31.64      1.07 o 
  -5   1  14       11.12        8.92      0.60 o 
  -4   1  14      119.77      114.62      2.44 o 
  -3   1  14      261.87      260.90      4.66 o 
  -2   1  14       32.38       32.27      0.94 o 
  -1   1  14        5.04        4.28      0.24 o 
   0   1  14       71.14       59.51      1.07 o 
   1   1  14       16.51       18.16      0.65 o 
   2   1  14        2.48        2.74      0.33 o 
   3   1  14       15.46       17.29      1.05 o 
   4   1  14        5.36        3.50      0.61 o 
  -5   2  14        0.04        0.37      0.27 o 
  -4   2  14        2.75        2.73      0.38 o 
  -3   2  14      104.09      102.26      3.27 o 
  -2   2  14      322.65      314.85      5.41 o 
  -1   2  14      173.78      169.60      3.10 o 
   0   2  14      429.71      418.78     12.92 o 
   1   2  14       56.52       60.31      2.01 o 
   2   2  14        9.39        9.00      0.74 o 
   3   2  14       11.81        9.57      0.83 o 
  -5   3  14       50.16       47.68      1.42 o 
  -4   3  14        2.68        3.16      0.39 o 
  -3   3  14       13.52       12.12      0.59 o 
  -2   3  14       17.88       17.28      0.66 o 
  -1   3  14       47.88       41.11      1.88 o 
   0   3  14       10.12        8.69      0.46 o 
   1   3  14        0.04        0.01      0.18 o 
   2   3  14       10.36        8.72      0.74 o 
   3   3  14        0.12       -0.28      0.31 o 
  -5   4  14       13.96       15.02      0.77 o 
  -4   4  14        1.91        2.26      0.38 o 
  -3   4  14       77.27       77.91      2.56 o 
  -2   4  14      354.58      381.05      9.57 o 
  -1   4  14      115.36      115.30      2.33 o 
   0   4  14        0.09        0.59      0.22 o 
   1   4  14        3.94        4.15      0.42 o 
   2   4  14       14.05       13.66      0.94 o 
  -4   5  14        0.46       -0.17      0.28 o 
  -3   5  14        1.93        1.70      0.46 o 
  -2   5  14        0.11       -0.11      0.28 o 
  -1   5  14        9.89        8.83      0.62 o 
   0   5  14       85.36       76.38      1.80 o 
   1   5  14        5.31        3.97      0.44 o 
   2   5  14        0.01        0.11      0.33 o 
  -4   6  14       27.10       28.90      1.44 o 
  -3   6  14       64.35       71.57      2.54 o 
  -2   6  14        5.16        4.44      0.61 o 
  -1   6  14       30.94       32.58      1.05 o 
   0   6  14        6.20        6.58      0.51 o 
   1   6  14        5.03        4.21      0.49 o 
  -2   7  14        4.50        4.93      0.46 o 
  -1   7  14       10.17       11.22      0.67 o 
  -1  -7  15       18.30       19.21      1.22 o 
   0  -7  15        0.31        0.75      0.33 o 
   1  -7  15        9.01       11.94      0.75 o 
   2  -7  15       53.68       57.70      1.67 o 
  -2  -6  15        0.06        0.33      0.46 o 
  -1  -6  15        0.92        0.63      0.42 o 
   0  -6  15        4.81        5.30      0.64 o 
   1  -6  15      136.35      138.90      9.41 o 
   2  -6  15        1.78        1.44      0.39 o 
   3  -6  15        8.72        9.16      0.73 o 
  -3  -5  15        0.01        0.17      0.25 o 
  -2  -5  15       23.92       25.27      1.40 o 
  -1  -5  15       16.32       18.36      1.14 o 
   0  -5  15      102.64      100.35      2.19 o 
   1  -5  15      141.77      149.23      3.02 o 
   2  -5  15        3.51        3.27      0.44 o 
   3  -5  15        0.03       -0.04      0.26 o 
  -3  -4  15        0.01        0.12      0.23 o 
  -2  -4  15       15.10       18.84      0.73 o 
  -1  -4  15        2.92        2.75      0.55 o 
   0  -4  15        1.44        1.44      0.36 o 
   1  -4  15       34.89       32.34      1.02 o 
   2  -4  15       81.12       78.01      2.48 o 
   3  -4  15        3.55        3.58      0.44 o 
  -4  -3  15        1.68        1.82      0.36 o 
  -3  -3  15        1.17        0.82      0.26 o 
  -2  -3  15      110.77      105.95      3.04 o 
  -1  -3  15      311.15      296.99      7.31 o 
   0  -3  15       42.88       39.64      1.08 o 
   1  -3  15        0.02       -0.01      0.21 o 
   2  -3  15       16.04       16.29      0.72 o 
   3  -3  15       21.09       20.04      1.34 o 
   4  -3  15        7.68        5.73      0.54 o 
  -4  -2  15        0.20       -0.03      0.19 o 
  -3  -2  15        2.28        2.57      0.34 o 
  -2  -2  15       69.56       66.22      1.53 o 
  -1  -2  15      134.01      141.57      3.90 o 
   0  -2  15       17.09       16.66      0.65 o 
   1  -2  15      258.66      269.82      4.74 o 
   2  -2  15      193.54      194.86      3.62 o 
   3  -2  15        5.00        4.16      0.72 o 
   4  -2  15        8.29        9.05      0.61 o 
  -4  -1  15        3.37        4.99      0.57 o 
  -3  -1  15      170.27      151.95      3.00 o 
  -2  -1  15      252.25      236.51      4.25 o 
  -1  -1  15       48.69       50.44      0.95 o 
   0  -1  15        1.52        1.48      0.24 o 
   1  -1  15        0.07       -0.27      0.18 o 
   2  -1  15       23.25       21.66      0.79 o 
   3  -1  15        0.53        0.55      0.28 o 
   4  -1  15        0.37        0.27      0.33 o 
  -5   0  15        3.63        5.66      0.52 o 
  -4   0  15        0.29        0.98      0.29 o 
  -3   0  15       58.77       57.85      1.45 o 
  -2   0  15       54.01       49.67      1.24 o 
  -1   0  15       48.82       49.07      0.93 o 
   0   0  15      176.36      178.24      3.23 o 
   1   0  15      630.44      646.99     10.49 o 
   2   0  15        9.10        7.59      0.49 o 
   3   0  15        7.56        8.83      0.57 o 
  -5   1  15        4.98        5.90      0.70 o 
  -4   1  15       15.57       11.53      0.61 o 
  -3   1  15        1.74        1.53      0.27 o 
  -2   1  15        6.76        5.08      0.38 o 
  -1   1  15       41.54       41.75      1.08 o 
   0   1  15        9.25       11.63      0.41 o 
   1   1  15       61.00       55.86      1.80 o 
   2   1  15        2.00        2.06      0.54 o 
   3   1  15       31.08       29.45      1.42 o 
  -5   2  15       19.68       18.15      0.85 o 
  -4   2  15        0.85        0.61      0.44 o 
  -3   2  15       13.27       13.09      1.08 o 
  -2   2  15       26.93       22.88      2.00 o 
  -1   2  15      204.98      194.85      3.53 o 
   0   2  15      196.54      199.19      2.92 o 
   1   2  15       47.56       44.30      1.66 o 
   2   2  15       13.85       14.16      0.92 o 
   3   2  15        0.03        0.17      0.35 o 
  -4   3  15        4.77        5.42      0.47 o 
  -3   3  15        5.72        5.00      0.41 o 
  -2   3  15        7.36        6.90      1.02 o 
  -1   3  15       19.35       14.70      0.59 o 
   0   3  15       23.54       25.41      1.20 o 
   1   3  15       58.62       53.64      1.92 o 
   2   3  15        0.03        0.15      0.31 o 
  -4   4  15       10.57       12.67      0.73 o 
  -3   4  15       51.10       54.47      2.01 o 
  -2   4  15        9.80        9.11      0.74 o 
  -1   4  15        0.69        1.03      0.66 o 
   0   4  15       78.48       80.17      1.82 o 
   1   4  15        4.06        4.08      0.42 o 
   2   4  15        1.41        1.49      0.46 o 
  -4   5  15        0.25       -0.04      0.28 o 
  -3   5  15       21.99       20.02      1.11 o 
  -2   5  15       17.64       19.89      1.11 o 
  -1   5  15       16.49       17.76      0.75 o 
   0   5  15        0.89        1.20      0.30 o 
   1   5  15       22.09       20.28      1.28 o 
  -3   6  15        3.39        3.67      0.61 o 
  -2   6  15        0.01       -0.33      0.26 o 
  -1   6  15        0.01       -0.14      0.23 o 
   0   6  15        4.95        5.23      0.49 o 
  -1  -6  16        0.50        1.46      0.52 o 
   0  -6  16        0.31       -0.10      0.27 o 
   1  -6  16       68.43       68.96      1.79 o 
   2  -6  16        9.11        8.57      0.66 o 
  -2  -5  16        0.75        1.53      0.52 o 
  -1  -5  16        6.91        4.70      0.68 o 
   0  -5  16       56.99       60.47      1.63 o 
   1  -5  16       22.91       22.91      0.93 o 
   2  -5  16        6.18        7.11      0.57 o 
   3  -5  16       24.87       28.13      1.06 o 
  -3  -4  16        0.24        0.04      0.23 o 
  -2  -4  16       27.21       28.75      1.51 o 
  -1  -4  16       37.54       35.31      1.60 o 
   0  -4  16       46.40       42.87      1.20 o 
   1  -4  16        0.20        0.19      0.24 o 
   2  -4  16       26.57       28.98      1.76 o 
   3  -4  16       70.54       69.40      1.83 o 
  -3  -3  16       20.56       21.72      0.86 o 
  -2  -3  16       17.60       14.48      0.63 o 
  -1  -3  16       18.75       16.74      1.03 o 
   0  -3  16        5.24        4.81      0.60 o 
   1  -3  16        0.39        0.56      0.25 o 
   2  -3  16       19.78       18.51      0.79 o 
   3  -3  16       50.91       49.42      1.41 o 
  -4  -2  16        7.17        8.94      0.59 o 
  -3  -2  16       34.31       39.66      1.17 o 
  -2  -2  16        8.22        5.94      0.57 o 
  -1  -2  16        0.96        1.01      0.37 o 
   0  -2  16       21.88       21.75      1.03 o 
   1  -2  16       39.07       39.62      1.30 o 
   2  -2  16      107.88      103.86      3.18 o 
   3  -2  16       10.34       10.37      0.72 o 
  -4  -1  16        8.63        8.65      0.85 o 
  -3  -1  16       14.31       16.43      0.70 o 
  -2  -1  16        3.85        2.52      0.31 o 
  -1  -1  16       88.44       86.79      2.69 o 
   0  -1  16       15.55       16.11      0.63 o 
   1  -1  16       21.89       18.84      0.73 o 
   2  -1  16       50.19       46.88      1.98 o 
   3  -1  16        1.59        1.88      0.35 o 
  -4   0  16        3.02        2.30      0.37 o 
  -3   0  16        6.07        5.99      0.44 o 
  -2   0  16       26.80       26.40      0.84 o 
  -1   0  16        4.88        4.02      0.31 o 
   0   0  16       30.60       34.31      0.97 o 
   1   0  16        9.55       12.15      1.17 o 
   2   0  16        0.49        0.31      0.36 o 
   3   0  16        0.01       -0.10      0.25 o 
  -4   1  16       55.88       58.29      2.57 o 
  -3   1  16       81.96       77.44      1.83 o 
  -2   1  16        8.30        7.02      0.55 o 
  -1   1  16        7.59        6.59      0.44 o 
   0   1  16       35.33       33.58      0.96 o 
   1   1  16        1.70        1.70      0.30 o 
   2   1  16        7.24        7.41      0.72 o 
   3   1  16       22.08       23.08      1.27 o 
  -4   2  16       13.88       13.05      0.68 o 
  -3   2  16        3.73        3.55      0.38 o 
  -2   2  16       14.09       15.17      0.62 o 
  -1   2  16        1.62        0.80      0.20 o 
   0   2  16        7.11        6.88      0.61 o 
   1   2  16       20.10       18.32      1.03 o 
   2   2  16        9.21        8.81      0.79 o 
  -4   3  16        7.99        7.43      0.54 o 
  -3   3  16       49.47       44.96      2.36 o 
  -2   3  16       25.96       24.71      0.83 o 
  -1   3  16        0.40        0.14      0.20 o 
   0   3  16        1.90        1.73      0.29 o 
   1   3  16        4.72        4.79      0.61 o 
   2   3  16        4.91        5.33      0.68 o 
  -4   4  16        6.78        7.23      0.74 o 
  -3   4  16        0.08       -0.20      0.24 o 
  -2   4  16        7.42        7.76      0.70 o 
  -1   4  16        1.27        1.46      0.28 o 
   0   4  16        0.01       -0.21      0.19 o 
   1   4  16        5.63        7.56      0.76 o 
  -3   5  16       28.19       27.24      1.36 o 
  -2   5  16       10.75       12.37      0.90 o 
  -1   5  16        0.03        0.10      0.24 o 
   0   5  16        2.01        2.90      0.39 o 
   1   5  16        1.35        0.70      0.42 o 
  -2   6  16        5.60        5.42      0.70 o 
  -1   6  16        3.53        3.97      0.50 o 
  -1  -6  17       10.69       11.54      1.05 o 
   0  -6  17        1.11        2.25      0.63 o 
   1  -6  17        0.85        1.23      0.38 o 
  -2  -5  17        8.70       10.95      1.05 o 
  -1  -5  17        4.47        5.38      0.79 o 
   0  -5  17       16.90       15.82      0.76 o 
   1  -5  17       17.11       16.38      0.79 o 
   2  -5  17        7.71        6.41      0.56 o 
  -3  -4  17        2.42        3.47      0.72 o 
  -2  -4  17        6.10        9.83      0.96 o 
  -1  -4  17        4.55        5.86      0.76 o 
   0  -4  17        2.51        3.30      0.40 o 
   1  -4  17        5.47        5.40      0.49 o 
   2  -4  17        0.40        0.48      0.29 o 
  -3  -3  17        2.23        2.75      0.69 o 
  -2  -3  17        2.65        3.39      0.63 o 
  -1  -3  17        2.61        2.45      0.55 o 
   0  -3  17       46.10       43.25      1.21 o 
   1  -3  17        4.77        4.20      0.54 o 
   2  -3  17       62.88       64.74      1.98 o 
   3  -3  17       12.44       11.43      0.70 o 
  -3  -2  17        5.27        6.57      0.50 o 
  -2  -2  17        7.37        9.94      0.90 o 
  -1  -2  17        0.42        2.16      0.50 o 
   0  -2  17        6.39        6.44      0.45 o 
   1  -2  17        0.16        0.06      0.33 o 
   2  -2  17        1.66        1.27      0.33 o 
   3  -2  17        7.64        9.16      0.61 o 
  -4  -1  17       17.76       19.97      0.87 o 
  -3  -1  17        6.35        5.98      0.48 o 
  -2  -1  17       29.07       26.57      0.87 o 
  -1  -1  17        2.91        2.69      0.52 o 
   0  -1  17        9.60        9.25      0.52 o 
   1  -1  17       12.24       14.63      0.65 o 
   2  -1  17        2.57        4.11      0.45 o 
   3  -1  17        2.73        4.31      0.47 o 
  -4   0  17        2.07        2.13      0.37 o 
  -3   0  17       11.05       12.20      0.61 o 
  -2   0  17       11.71       10.69      0.56 o 
  -1   0  17        2.87        3.19      0.52 o 
   0   0  17       24.69       19.89      0.73 o 
   1   0  17       12.00       12.36      0.61 o 
   2   0  17        2.87        2.55      0.38 o 
   3   0  17        8.92        9.27      0.62 o 
  -4   1  17        3.85        4.22      0.75 o 
  -3   1  17        0.87        1.80      0.43 o 
  -2   1  17       62.03       61.92      1.48 o 
  -1   1  17        0.91        0.78      0.20 o 
   0   1  17       45.53       39.20      1.09 o 
   1   1  17        0.00        0.42      0.24 o 
   2   1  17        4.91        6.03      0.68 o 
  -4   2  17        7.62        7.04      0.72 o 
  -3   2  17        8.17        8.09      0.51 o 
  -2   2  17        7.49        6.99      0.45 o 
  -1   2  17        0.13       -0.11      0.22 o 
   0   2  17       57.87       53.60      1.88 o 
   1   2  17        0.09        0.20      0.31 o 
   2   2  17        0.48        1.09      0.44 o 
  -4   3  17        3.82        3.37      0.43 o 
  -3   3  17        0.68        0.58      0.26 o 
  -2   3  17       47.15       41.24      1.62 o 
  -1   3  17       32.57       31.41      0.93 o 
   0   3  17       18.48       17.18      1.01 o 
   1   3  17       42.46       52.71      2.01 o 
  -3   4  17       14.15       13.44      0.92 o 
  -2   4  17        8.78        7.58      0.70 o 
  -1   4  17        0.82        0.38      0.24 o 
   0   4  17        9.65        8.33      0.52 o 
   1   4  17        0.69        0.81      0.44 o 
  -2   5  17        8.09        9.03      0.83 o 
  -1   5  17       22.18       23.18      0.87 o 
   0   5  17        0.00        0.13      0.25 o 
  -1  -5  18        1.19        0.48      0.42 o 
   0  -5  18        0.15        0.00      0.42 o 
   1  -5  18        2.08        2.32      0.42 o 
  -2  -4  18        8.59       11.82      1.07 o 
  -1  -4  18        0.52        1.05      0.46 o 
   0  -4  18        0.06       -0.04      0.37 o 
   1  -4  18        0.00        0.11      0.27 o 
   2  -4  18        0.21        0.26      0.28 o 
  -2  -3  18        0.65        0.76      0.48 o 
  -1  -3  18        1.76        1.60      0.50 o 
   0  -3  18       19.26       18.33      0.77 o 
   1  -3  18       13.32       13.93      0.70 o 
   2  -3  18        1.24        0.73      0.30 o 
  -3  -2  18        0.21        0.19      0.25 o 
  -2  -2  18       11.33       13.99      1.09 o 
  -1  -2  18        1.28        0.59      0.37 o 
   0  -2  18        4.05        5.39      0.66 o 
   1  -2  18       19.93       18.80      0.77 o 
   2  -2  18       20.53       21.51      0.87 o 
  -3  -1  18        0.45        1.23      0.28 o 
  -2  -1  18        5.30        6.25      0.74 o 
  -1  -1  18        2.23        2.62      0.55 o 
   0  -1  18        0.01        0.10      0.21 o 
   1  -1  18       26.19       19.34      0.78 o 
   2  -1  18        2.35        2.80      0.41 o 
  -3   0  18        0.12        0.06      0.21 o 
  -2   0  18       22.47       23.57      0.83 o 
  -1   0  18        0.16        0.20      0.35 o 
   0   0  18       17.78       19.56      0.75 o 
   1   0  18       31.02       30.17      1.00 o 
   2   0  18        1.00        0.36      0.27 o 
  -3   1  18        1.36        1.00      0.29 o 
  -2   1  18        2.71        2.99      0.34 o 
  -1   1  18        4.88        4.09      0.59 o 
   0   1  18        0.39        0.33      0.23 o 
   1   1  18       18.08       21.92      1.16 o 
   2   1  18        3.33        4.28      0.63 o 
  -3   2  18        2.58        3.59      0.40 o 
  -2   2  18        2.95        3.18      0.61 o 
  -1   2  18        0.33        1.61      0.30 o 
   0   2  18       13.82       15.82      0.96 o 
   1   2  18        7.31        5.57      0.68 o 
  -3   3  18        0.20        0.22      0.28 o 
  -2   3  18       12.37       12.96      0.85 o 
  -1   3  18       10.26        7.69      0.66 o 
   0   3  18       55.27       60.31      2.14 o 
   1   3  18       22.02       24.70      1.33 o 
  -2   4  18        0.09        0.20      0.31 o 
  -1   4  18        8.61        9.51      0.81 o 
   0   4  18       26.53       29.99      1.44 o 
  -1  -4  19        5.20        7.69      0.92 o 
   0  -4  19        0.74        0.59      0.44 o 
   1  -4  19        0.87        0.89      0.49 o 
  -2  -3  19        6.22        4.04      0.76 o 
  -1  -3  19        0.21        0.79      0.44 o 
   0  -3  19        0.87        2.67      0.59 o 
   1  -3  19        5.71        6.70      0.55 o 
  -2  -2  19        0.30        0.63      0.44 o 
  -1  -2  19        8.50        9.27      0.92 o 
   0  -2  19        2.67        3.87      0.41 o 
   1  -2  19        0.47        0.48      0.27 o 
  -3  -1  19        0.09       -0.26      0.21 o 
  -2  -1  19        1.33        2.60      0.61 o 
  -1  -1  19        5.78        5.86      0.74 o 
   0  -1  19        7.70       10.01      0.59 o 
   1  -1  19       18.85       18.32      1.09 o 
  -3   0  19        0.02       -0.05      0.22 o 
  -2   0  19        9.92       11.67      0.98 o 
  -1   0  19        0.55        0.66      0.42 o 
   0   0  19        0.00        0.29      0.24 o 
   1   0  19       25.08       26.47      1.33 o 
  -3   1  19        0.11        0.27      0.24 o 
  -2   1  19        2.08        3.52      0.38 o 
  -1   1  19       24.09       23.10      1.25 o 
   0   1  19       14.94       14.31      0.86 o 
   1   1  19        2.54        2.27      0.55 o 
  -3   2  19        5.79        4.04      0.78 o 
  -2   2  19        0.33        0.86      0.26 o 
   0   2  19        0.00        0.63      0.39 o 
   1   2  19        1.16        0.96      0.44 o 
  -2   3  19        0.88        0.61      0.35 o 
   0   3  19        0.21        0.37      0.33 o 
   0  -3  20        7.26        9.64      1.01 o 
  -1  -2  20       35.76       35.96      1.73 o 
   0  -2  20        3.24        3.80      0.72 o 
  -2  -1  20       10.15       12.52      1.09 o 
  -1  -1  20        9.47       14.95      1.09 o 
   0  -1  20        8.40        6.99      0.85 o 
  -2   0  20        5.76        6.14      0.81 o 
  -1   0  20        1.18        1.81      0.55 o 
   0   0  20        5.62        4.70      0.72 o 
  -2   1  20        8.52       10.56      0.96 o 
   0   1  20        1.82        1.94      0.48 o 
                                                 
